# Supplementary material for: Novel PRD-like homeodomain transcription factors and retrotransposon elements in early human development
Source: Nat Commun. 2015 Sep 11;6:8207. doi: 10.1038/ncomms9207 (PMC4569847; doi:10.1038/ncomms9207)
Supplement: Supplementary Data 1 — Detailed sample information and library layout [file ncomms9207-s2.xlsx]

## Sheet: Supplementary Data 1
				QUALIFICATION
#	LIBWELL	NAME	BARCODE	DEPTH	RATE	SPIKE	RESULT	DAY
1	L146A01	6a0	TTTAGG	6.38	0.835	5189	OK	3
2	L146A04	6b0	ATCAAC	6.04	0.8162	6206	OK	3
3	L146A05	8b0	AAGTAC	6.77	0.8396	16544	OK	3
4	L146A07	4a0	GGGTTT	6.86	0.8313	8263	OK	3
5	L146B01	6a1	ATTCCA	6.79	0.8488	8325	OK	3
6	L146B03	8a1	TCGTAA	5.62	0.6901	5724	OK	3
7	L146B04	6b1	TAGTCG	6.46	0.6879	9568	OK	3
8	L146B05	8b1	GATCTT	6.82	0.7386	15364	OK	3
9	L146B06	7b1	CCGACG	6.64	0.889	3666	OK	3
10	L146B07	4a1	ATGGCG	5.43	0.8417	34	NG	3
11	L146C01	6a2	GCTCAA	5.71	0.7838	1027	OK	3
12	L146C03	8a2	CCAGAC	6.68	0.8158	11240	OK	3
13	L146C04	6b2	TAGAGA	6.73	0.8218	7642	OK	3
14	L146C05	8b2	TTAACT	6.89	0.8101	10404	OK	3
15	L146C06	7b2	CTCCAT	6.71	0.8359	6131	OK	3
16	L146C07	4a2	TTCATA	7.12	0.8836	8445	OK	3
17	L146D01	6a3	CATCCC	6.11	0.8402	3207	OK	3
18	L146D02	7a3	GGTACA	5.77	0.8302	3410	OK	3
19	L146D04	6b3	GTCCCG	6.18	0.6422	4269	OK	3
20	L146D05	8b3	GCGAAT	6.56	0.8476	11227	OK	3
21	L146D06	7b3	AAAACG	6.78	0.8813	4000	OK	3
22	L146D07	4a3	AACGCC	6.93	0.9046	5857	OK	3
23	L146E01	6a4	TTGGAC	6.14	0.8315	7711	OK	3
24	L146E02	7a4	AGCGAG	6.07	0.8539	1396	OK	3
25	L146E03	8a4	ACAATA	6.89	0.8155	9885	OK	3
26	L146E05	8b4	CCGCTA	6.41	0.8737	6122	OK	3
27	L146E06	7b4	TAGCAT	6.98	0.8863	12525	OK	3
28	L146F03	8a5	ATGCTT	6.99	0.5708	12663	NG	3
29	L146F05	8b5	TGAAGC	6.55	0.8707	20503	OK	3
30	L146F06	7b5	TCGGGT	6.52	0.8664	4465	OK	3
31	L146G03	8a6	AGTTTA	7.01	0.8301	12582	OK	3
32	L146G05	8b6	ATACAG	6.23	0.8248	15031	OK	3
33	L146G06	7b6	GTGGTA	6.9	0.8646	15592	OK	3
34	L146H03	8a7	CACAAG	6.05	0.7644	7416	OK	3
35	L146H05	8b7	CTTCTG	6.34	0.8335	2744	OK	3
36	L184A01	6c0	TTTAGG	6.13	0.8117	18627	OK	3
37	L184A02	5a0	AAGCGG	6.51	0.8845	9705	OK	3
38	L184A04	8d0	ATCAAC	6.55	0.9078	17035	OK	3
39	L184A05	8e0	AAGTAC	6.87	0.8815	21696	OK	3
40	L184A06	8f0	GAGATC	6.84	0.8128	15678	OK	3
41	L184A07	8g0	GGGTTT	6.7	0.8757	9040	OK	3
42	L184A08	8h0	AGGGTC	6.76	0.8855	21909	OK	3
43	L184A09	8i0	AGTCGT	6.17	0.8243	10110	OK	3
44	L184A11	4b0	GTATAC	6.51	0.9068	13871	OK	2
45	L184B01	6c1	ATTCCA	7.07	0.8617	14160	OK	3
46	L184B02	5a1	AATAAA	7.15	0.8137	14263	OK	3
47	L184B03	8c1	TCGTAA	6.39	0.8879	4124	OK	3
48	L184B04	8d1	TAGTCG	6.83	0.66	18137	OK	3
49	L184B05	8e1	GATCTT	6.63	0.7629	14758	OK	3
50	L184B06	8f1	CCGACG	6.72	0.8662	7632	OK	3
51	L184B07	8g1	ATGGCG	5.25	0.8086	607	NG	3
52	L184B08	8h1	ATCTCT	6.05	0.8587	5635	OK	3
53	L184B09	8i1	CGTGGC	5.51	0.8851	13	NG	3
54	L184B11	4b1	TGTCAC	6.16	0.8892	6473	OK	2
55	L184C01	6c2	GCTCAA	4.22	0.1784	7317	NG	3
56	L184C02	5a2	GAGGAG	5.99	0.8118	11509	OK	3
57	L184C03	8c2	CCAGAC	6.65	0.8669	15679	OK	3
58	L184C04	8d2	TAGAGA	6.83	0.7838	32792	OK	3
59	L184C05	8e2	TTAACT	6.91	0.8412	14171	OK	3
60	L184C06	8f2	CTCCAT	6.78	0.7682	8600	OK	3
61	L184C07	8g2	TTCATA	6.78	0.8372	10231	OK	3
62	L184C09	8i2	GCGTCC	6.6	0.8603	6110	OK	3
63	L184C10	8j2	TGATCA	6.55	0.8355	12862	OK	3
64	L184C11	4b2	TGCGGA	6.32	0.8834	7976	OK	2
65	L184D01	6c3	CATCCC	5.8	0.8125	2803	OK	3
66	L184D02	5a3	GGTACA	5.52	0.8412	13472	OK	3
67	L184D03	8c3	TATGTA	7.04	0.8084	14204	OK	3
68	L184D04	8d3	GTCCCG	6.87	0.8369	11109	OK	3
69	L184D05	8e3	GCGAAT	6.51	0.7892	11400	OK	3
70	L184D06	8f3	AAAACG	6.77	0.8593	8054	OK	3
71	L184D07	8g3	AACGCC	6.58	0.8523	10642	OK	3
72	L184D09	8i3	GAACGC	6.29	0.8721	6683	OK	3
73	L184D10	8j3	CGTATT	6.62	0.862	21388	OK	3
74	L184D11	4b3	ACGAGC	6.05	0.8708	3099	OK	2
75	L184E01	6c4	TTGGAC	6.75	0.8831	14275	OK	3
76	L184E02	5a4	AGCGAG	6.16	0.8528	16200	OK	3
77	L184E03	8c4	ACAATA	7.04	0.8766	20860	OK	3
78	L184E04	8d4	TACTTC	6.75	0.7892	20374	OK	3
79	L184E05	8e4	CCGCTA	6.48	0.8876	9881	OK	3
80	L184E06	8f4	TAGCAT	7.2	0.9057	15500	OK	3
81	L184E07	8g4	GGCTGC	6.04	0.8042	3424	OK	3
82	L184E09	8i4	ACTTAT	6.75	0.86	13979	OK	3
83	L184F03	8c5	ATGCTT	6.92	0.7931	16853	OK	3
84	L184F04	8d5	AAAGTT	6.76	0.8169	21255	OK	3
85	L184F05	8e5	TGAAGC	6.73	0.8802	16171	OK	3
86	L184F07	8g5	GCTGTG	6.73	0.7986	12113	OK	3
87	L184F09	8i5	TGGATG	6.62	0.8623	14144	OK	3
88	L184F10	8j4	GACACT	5.84	0.7862	10972	OK	3
89	L184G03	8c6	AGTTTA	7.09	0.879	37266	OK	3
90	L184G05	8e6	ATACAG	6.22	0.861	22400	OK	3
91	L184G07	8g6	AGATGG	6.75	0.822	15210	OK	3
92	L184G09	8i6	TATTGT	6.91	0.7194	12642	OK	3
93	L184H05	8e7	CTTCTG	6.51	0.8432	10887	OK	3
94	L184H07	8g7	GTAATG	5.8	0.7369	12043	OK	3
95	L184H09	8i7	ACGTTG	4.81	0.3931	13104	NG	3
96	L185A01	Oa	TTTAGG	6.92	0.8469	56	OK	O
97	L185A02	4c0	AAGCGG	5.74	0.8499	104	OK	2
98	L185A03	4e0	GCCCTC	5.73	0.8516	172	OK	2
99	L185A04	4g0	ATCAAC	6.35	0.8887	957	OK	2
100	L185A05	4i0	AAGTAC	6.58	0.8919	721	OK	2
101	L185A06	9a2	GAGATC	6.36	0.8178	473	OK	3
102	L185A07	9b1	GGGTTT	6.4	0.8496	302	OK	3
103	L185A10	Ta8	GAATTA	6.14	0.8372	247	OK	3
104	L185A11	7d6	GTATAC	5.85	0.8224	418	OK	3
105	L185A12	7f0	CTGAAA	5.5	0.8142	166	OK	3
106	L185B01	Ob	ATTCCA	6.85	0.8064	24	NG	O
107	L185B02	4c1	AATAAA	6.51	0.7891	420	OK	2
108	L185B03	4e1	TCGTAA	5.65	0.8706	20	NG	2
109	L185B04	4g1	TAGTCG	6.48	0.7727	192	OK	2
110	L185B05	4i1	GATCTT	6.61	0.8357	152	OK	2
111	L185B06	9a3	CCGACG	5.73	0.8449	151	OK	3
112	L185B07	9b2	ATGGCG	4.9	0.7953	52	NG	3
113	L185B08	7c1	ATCTCT	5.89	0.8507	90	OK	3
114	L185B09	Ta1	CGTGGC	4.57	0.7208	0	NG	3
115	L185B10	Ta9	CCATCT	5.99	0.8202	179	OK	3
116	L185B12	7f1	AACCTA	6.24	0.8636	249	OK	3
117	L185C01	Oc	GCTCAA	6.9	0.889	106	OK	O
118	L185C02	4c2	GAGGAG	6.44	0.8642	435	OK	2
119	L185C03	4e2	CCAGAC	6.21	0.8528	233	OK	2
120	L185C04	4g2	TAGAGA	6.56	0.8245	249	OK	2
121	L185C05	4j0	TTAACT	4.55	0.1628	476	NG	2
122	L185C06	9a4	CTCCAT	6.09	0.6977	618	OK	3
123	L185C07	9b3	TTCATA	6.55	0.8432	374	OK	3
124	L185C08	7c2	GCCTAG	6.28	0.796	441	OK	3
125	L185C09	Ta2	GCGTCC	5.79	0.7169	184	OK	3
126	L185C11	7e1	TGCGGA	5.86	0.8595	244	OK	3
127	L185C12	7f2	ACCTGA	5.91	0.8177	181	OK	3
128	L185D01	Od	CATCCC	6.53	0.8423	4	NG	O
129	L185D02	4c3	GGTACA	6.48	0.8796	172	OK	2
130	L185D03	4e3	TATGTA	6	0.4156	99	NG	2
131	L185D04	4g3	GTCCCG	5.95	0.7559	144	OK	2
132	L185D05	4j1	GCGAAT	5.82	0.7866	193	OK	2
133	L185D06	9a5	AAAACG	6.38	0.8579	185	OK	3
134	L185D07	9b4	AACGCC	6.23	0.8744	186	OK	3
135	L185D08	7c3	TCAAAG	5.99	0.8414	775	OK	3
136	L185D09	Ta3	GAACGC	5.89	0.8648	216	OK	3
137	L185D11	7e2	ACGAGC	5.64	0.7878	198	OK	3
138	L185D12	7f3	TCACTT	5.89	0.755	137	OK	3
139	L185E01	Oe	TTGGAC	7.27	0.8872	283	OK	O
140	L185E02	4d0	AGCGAG	5.93	0.8694	39	NG	2
141	L185E03	4f0	ACAATA	6.1	0.7732	1511	OK	2
142	L185E04	4h0	TACTTC	6.57	0.7844	347	OK	2
143	L185E05	4j2	CCGCTA	5.73	0.8533	17	NG	2
144	L185E06	9a6	TAGCAT	5.99	0.7037	571	OK	3
145	L185E07	9b5	GGCTGC	5.49	0.8484	210	OK	3
146	L185E08	7c4	CATGAT	6.34	0.8657	416	OK	3
147	L185E09	Ta4	ACTTAT	6.13	0.7623	333	OK	3
148	L185E10	7d2	CGGCAG	5.94	0.7572	298	OK	3
149	L185E11	7e3	ACACCC	5.89	0.8668	315	OK	3
150	L185E12	7f4	GGGCGA	5.92	0.8398	439	OK	3
151	L185F01	Of	CTGTGT	7.14	0.8059	548	OK	O
152	L185F02	4d1	GTCGGT	6.21	0.873	136	OK	2
153	L185F03	4f1	ATGCTT	6.46	0.6748	227	OK	2
154	L185F04	4h1	AAAGTT	6.82	0.8278	824	OK	2
155	L185F06	9a7	TCGGGT	6.06	0.8787	345	OK	3
156	L185F07	9b6	GCTGTG	6.38	0.8014	438	OK	3
157	L185F08	7c5	TGTGCG	5.95	0.758	180	OK	3
158	L185F09	Ta5	TGGATG	6.44	0.8427	325	OK	3
159	L185F10	7d3	GACACT	6.26	0.8479	265	OK	3
160	L185F11	7e4	CGCTTG	6.23	0.835	343	OK	3
161	L185F12	7f5	CGCACC	5.85	0.795	459	OK	3
162	L185G01	Og	GGACAT	7.85	0.8517	903	OK	O
163	L185G02	4d2	ATTTGC	6.15	0.881	250	OK	2
164	L185G03	4f2	AGTTTA	6.93	0.8639	554	OK	2
165	L185G04	4h2	TAAGGG	6.06	0.2708	411	NG	2
166	L185G05	9a0	ATACAG	5.59	0.7503	127	OK	3
167	L185G06	9a8	GTGGTA	6.18	0.8175	323	OK	3
168	L185G07	9b7	AGATGG	6.23	0.8505	669	OK	3
169	L185G08	7c6	GCAGGA	6.1	0.8345	191	OK	3
170	L185G09	Ta6	TATTGT	6.37	0.6956	266	OK	3
171	L185G10	7d4	TTCCGC	5.8	0.3009	235	NG	3
172	L185G11	7e5	TGCAAT	6.53	0.8515	854	OK	3
173	L185G12	7f6	CGAGTA	4.15	0.1515	220	NG	3
174	L185H01	Oh	CAAAGT	7.82	0.8637	216	OK	O
175	L185H02	4d3	AGGACT	6.74	0.8342	130	OK	2
176	L185H03	4f3	CACAAG	6.21	0.8799	120	OK	2
177	L185H04	4h3	GTTGCC	6.29	0.822	169	OK	2
178	L185H05	9a1	CTTCTG	5.68	0.7703	310	OK	3
179	L185H06	9b0	CCTAGA	5.82	0.8152	293	OK	3
180	L185H07	9b8	GTAATG	6.27	0.8136	331	OK	3
181	L185H09	Ta7	ACGTTG	5.59	0.5985	144	NG	3
182	L185H10	7d5	CTCGCA	5.8	0.867	114	OK	3
183	L185H11	7e6	CAACAA	6.42	0.8934	268	OK	3
184	L186A01	4k0	TTTAGG	6.49	0.8773	149	OK	2
185	L186A03	9c1	GCCCTC	6.12	0.8757	134	OK	3
186	L186A04	6d0	ATCAAC	6.81	0.9151	148	OK	3
187	L186A05	7g0	AAGTAC	6.95	0.9112	297	OK	3
188	L186A06	Tb2	GAGATC	6.07	0.7818	303	OK	3
189	L186A09	8l0	AGTCGT	6.24	0.8526	71	OK	3
190	L186B01	4k1	ATTCCA	6.94	0.8792	101	OK	2
191	L186B02	4m1	AATAAA	7.48	0.8593	374	OK	2
192	L186B03	9c2	TCGTAA	6.02	0.8802	60	OK	3
193	L186B05	7g1	GATCTT	6.85	0.825	167	OK	3
194	L186B06	Tb3	CCGACG	6	0.8933	40	NG	3
195	L186B08	9d1	ATCTCT	6.14	0.8814	137	OK	3
196	L186B09	8l1	CGTGGC	5.54	0.826	51	OK	3
197	L186B10	7h1	CCATCT	6.28	0.8739	91	OK	3
198	L186B11	8m1	TGTCAC	5.94	0.8726	41	NG	3
199	L186C01	4k2	GCTCAA	6.69	0.8887	75	OK	2
200	L186C02	4m2	GAGGAG	7.26	0.8892	518	OK	2
201	L186C03	9c3	CCAGAC	6.68	0.8731	1461	OK	3
202	L186C04	6d2	TAGAGA	7.06	0.8251	260	OK	3
203	L186C05	7g2	TTAACT	6.96	0.8698	159	OK	3
204	L186C06	Tb4	CTCCAT	6.19	0.8263	38	NG	3
205	L186C08	9d2	GCCTAG	6.42	0.7739	1407	OK	3
206	L186C09	8l2	GCGTCC	6.24	0.803	185	OK	3
207	L186C10	7h2	TGATCA	6.66	0.8373	24	NG	3
208	L186C11	8m2	TGCGGA	6.26	0.8643	103	OK	3
209	L186C12	8n2	ACCTGA	6.47	0.8624	83	OK	3
210	L186D01	4k3	CATCCC	6.1	0.8163	84	OK	2
211	L186D02	4m3	GGTACA	7.23	0.8978	63	OK	2
212	L186D03	9c4	TATGTA	6.46	0.554	207	NG	3
213	L186D04	6d3	GTCCCG	6.78	0.8499	111	OK	3
214	L186D06	Tb5	AAAACG	5.85	0.7868	33	NG	3
215	L186D07	8k3	AACGCC	6.16	0.8609	62	OK	3
216	L186D08	9d3	TCAAAG	6.15	0.8444	180	OK	3
217	L186D09	8l3	GAACGC	6.21	0.8782	87	OK	3
218	L186D10	7h3	CGTATT	6.64	0.8348	196	OK	3
219	L186D11	8m3	ACGAGC	5.98	0.9105	46	NG	3
220	L186D12	8n3	TCACTT	6.54	0.8384	174	OK	3
221	L186E01	4l0	TTGGAC	6.93	0.9034	684	OK	2
222	L186E02	9c0	AGCGAG	5.74	0.8534	155	OK	3
223	L186E03	9c5	ACAATA	6.93	0.8283	458	OK	3
224	L186E04	6d4	TACTTC	7.06	0.8085	148	OK	3
225	L186E05	7g4	CCGCTA	6.45	0.8902	48	NG	3
226	L186E06	Tb6	TAGCAT	6.38	0.8845	131	OK	3
227	L186E07	8k4	GGCTGC	5.88	0.8734	90	OK	3
228	L186E08	9d4	CATGAT	6.54	0.8682	167	OK	3
229	L186E09	8l4	ACTTAT	6.8	0.8692	223	OK	3
230	L186E10	7h4	CGGCAG	6.5	0.8715	261	OK	3
231	L186E11	8m4	ACACCC	6.59	0.9126	188	OK	3
232	L186E12	8n4	GGGCGA	6.58	0.8703	103	OK	3
233	L186F01	4l1	CTGTGT	6.49	0.737	90	OK	2
234	L186F03	9c6	ATGCTT	6.62	0.5917	325	NG	3
235	L186F04	6d5	AAAGTT	7.22	0.8618	505	OK	3
236	L186F05	7g5	TGAAGC	6.95	0.895	141	OK	3
237	L186F06	Tb7	TCGGGT	5.67	0.8745	78	OK	3
238	L186F07	8k5	GCTGTG	6.46	0.7509	84	OK	3
239	L186F09	8l5	TGGATG	6.8	0.8631	176	OK	3
240	L186F10	7h5	GACACT	6.59	0.8709	30	NG	3
241	L186F11	8m5	CGCTTG	6.4	0.7775	184	OK	3
242	L186F12	8n5	CGCACC	7.04	0.896	146	OK	3
243	L186G01	4l2	GGACAT	7.09	0.8521	211	OK	2
244	L186G03	9c7	AGTTTA	6.48	0.791	350	OK	3
245	L186G04	Tb0	TAAGGG	6.54	0.2959	178	NG	3
246	L186G05	7g6	ATACAG	6.77	0.8744	735	OK	3
247	L186G06	Tb8	GTGGTA	6.27	0.8594	268	OK	3
248	L186G07	8k6	AGATGG	6.31	0.8497	184	OK	3
249	L186G09	8l6	TATTGT	6.71	0.6584	242	OK	3
250	L186G10	7h6	TTCCGC	6.3	0.86	39	NG	3
251	L186G11	8m6	TGCAAT	6.85	0.8721	289	OK	3
252	L186G12	8n6	CGAGTA	6.4	0.862	87	OK	3
253	L186H01	4l3	CAAAGT	7.13	0.863	1509	OK	2
254	L186H03	9c8	CACAAG	6.32	0.8967	421	OK	3
255	L186H04	Tb1	GTTGCC	6.71	0.8232	252	OK	3
256	L186H06	Tb9	CCTAGA	6	0.8883	594	OK	3
257	L186H07	8k7	GTAATG	6.8	0.8542	222	OK	3
258	L186H09	8l7	ACGTTG	6.52	0.7918	160	OK	3
259	L186H11	8m7	CAACAA	6.62	0.9137	16	NG	3
260	L186H12	8n7	CCTTTC	5.68	0.853	42	NG	3
261	L187A02	Za	AAGCGG	5.69	0.8999	272	OK	Z
262	L187A03	Zh	GCCCTC	5.85	0.8403	110	OK	Z
263	L187A04	Zp	ATCAAC	6.41	0.9007	234	OK	Z
264	L187A07	Zu	GGGTTT	6.75	0.8615	420	OK	Z
265	L187B02	Zb	AATAAA	6.68	0.8536	376	OK	Z
266	L187B03	Zi	TCGTAA	6.24	0.8861	170	OK	Z
267	L187B04	Zq	TAGTCG	6.54	0.854	365	OK	Z
268	L187B06	Zr	CCGACG	6.32	0.8886	326	OK	Z
269	L187B07	Zv	ATGGCG	5.74	0.8868	26	NG	Z
270	L187B12	Z4	AACCTA	5.49	0.7962	319	OK	Z
271	L187C02	Zc	GAGGAG	6.54	0.9045	143	OK	Z
272	L187C03	Zj	CCAGAC	6.57	0.8616	244	OK	Z
273	L187C07	Zw	TTCATA	6.57	0.8538	344	OK	Z
274	L187C12	Z5	ACCTGA	5.21	0.7583	182	NG	Z
275	L187D02	Zd	GGTACA	5.89	0.8854	178	OK	Z
276	L187D03	Zk	TATGTA	6.79	0.8588	245	OK	Z
277	L187D07	Zx	AACGCC	6.53	0.8903	266	OK	Z
278	L187E02	Ze	AGCGAG	5.9	0.8999	206	OK	Z
279	L187E03	Zl	ACAATA	6.94	0.8721	421	OK	Z
280	L187E07	Zy	GGCTGC	5.9	0.8631	65	OK	Z
281	L187F03	Zm	ATGCTT	6.79	0.8449	534	OK	Z
282	L187F07	Zz	GCTGTG	6.38	0.8476	275	OK	Z
283	L187G02	Zf	ATTTGC	5.71	0.8693	209	OK	Z
284	L187G03	Zn	AGTTTA	6.73	0.8514	415	OK	Z
285	L187G06	Zs	GTGGTA	6.93	0.8729	569	OK	Z
286	L187G07	Z0	AGATGG	6.53	0.9032	300	OK	Z
287	L187G08	Z2	GCAGGA	5.9	0.8729	218	OK	Z
288	L187H02	Zg	AGGACT	5.85	0.7506	217	OK	Z
289	L187H03	Zo	CACAAG	6.31	0.8984	160	OK	Z
290	L187H06	Zt	CCTAGA	6.64	0.8891	337	OK	Z
291	L187H07	Z1	GTAATG	6.44	0.8796	310	OK	Z
292	L187H08	Z3	TCTACC	6.58	0.8436	263	OK	Z
293	L233A01	Z6	TTTAGG	6.97	0.8974	655	OK	Z
294	L233A02	ZE	AAGCGG	6.64	0.9259	242	OK	Z
295	L233A03	ZG	GCCCTC	6.68	0.8367	452	OK	Z
296	L233A04	ZI	ATCAAC	6.34	0.9016	802	OK	Z
297	L233A07	Oi	GGGTTT	7.02	0.8673	578	OK	O
298	L233A08	Ok	AGGGTC	6.48	0.9357	182	OK	O
299	L233A09	4n0	AGTCGT	5.46	0.8425	340	OK	2
300	L233A10	Oo	GAATTA	6.65	0.8979	412	OK	O
301	L233A11	ZW	GTATAC	6.78	0.888	611	OK	Z
302	L233A12	Or	CTGAAA	6.17	0.8759	285	OK	O
303	L233B01	Z7	ATTCCA	7.01	0.8668	723	OK	Z
304	L233B02	ZF	AATAAA	6.94	0.5075	543	NG	Z
305	L233B03	ZH	TCGTAA	6.52	0.8636	396	OK	Z
306	L233B04	ZJ	TAGTCG	6.98	0.8433	880	OK	Z
307	L233B09	4n1	CGTGGC	4.55	0.8545	11	NG	2
308	L233B10	Op	CCATCT	6.43	0.8755	249	OK	O
309	L233B11	ZX	TGTCAC	6.39	0.8678	246	OK	Z
310	L233B12	Os	AACCTA	6.63	0.8444	531	OK	O
311	L233C01	Z8	GCTCAA	6.56	0.8748	273	OK	Z
312	L233C06	ZP	CTCCAT	6.64	0.6984	476	OK	Z
313	L233C07	2a0	TTCATA	6.51	0.9023	330	OK	1
314	L233C08	2b0	GCCTAG	6.56	0.8922	280	OK	1
315	L233C09	4n2	GCGTCC	5.49	0.4217	224	NG	2
316	L233C11	ZY	TGCGGA	6.58	0.8696	336	OK	Z
317	L233C12	Ot	ACCTGA	6.52	0.9084	441	OK	O
318	L233D01	Z9	CATCCC	6.17	0.8676	315	OK	Z
319	L233D04	ZK	GTCCCG	6.32	0.7384	441	OK	Z
320	L233D06	ZQ	AAAACG	6.96	0.7836	244	OK	Z
321	L233D07	Oj	AACGCC	6.57	0.8756	289	OK	O
322	L233D08	Ol	TCAAAG	6.53	0.8524	253	OK	O
323	L233D09	4o0	GAACGC	5.42	0.8778	210	OK	2
324	L233D10	Oq	CGTATT	6.72	0.8497	579	OK	O
325	L233D11	ZZ	ACGAGC	6.11	0.8878	338	OK	Z
326	L233D12	Ou	TCACTT	6.44	0.8648	345	OK	O
327	L233E01	ZA	TTGGAC	6.68	0.9027	607	OK	Z
328	L233E04	ZL	TACTTC	6.62	0.8036	994	OK	Z
329	L233E06	ZR	TAGCAT	7.37	0.8551	602	OK	Z
330	L233E08	Om	CATGAT	6.86	0.8686	469	OK	O
331	L233E09	4o1	ACTTAT	5.79	0.7556	587	OK	2
332	L233E12	Ov	GGGCGA	6.56	0.9002	355	OK	O
333	L233F01	ZB	CTGTGT	6.53	0.759	235	OK	Z
334	L233F04	ZM	AAAGTT	7.05	0.7817	966	OK	Z
335	L233F06	ZS	TCGGGT	6.94	0.8927	376	OK	Z
336	L233F09	2d0	TGGATG	5.08	0.7677	333	NG	1
337	L233G01	ZC	GGACAT	7.18	0.7586	815	OK	Z
338	L233G04	ZN	TAAGGG	6.83	0.7722	490	OK	Z
339	L233G06	ZT	GTGGTA	7.14	0.8236	483	OK	Z
340	L233G07	ZU	AGATGG	6.68	0.8892	385	OK	Z
341	L233G08	2c0	GCAGGA	6.37	0.8897	216	OK	1
342	L233G09	2d1	TATTGT	6.14	0.7495	312	OK	1
343	L233H01	ZD	CAAAGT	7.05	0.6851	825	OK	Z
344	L233H04	ZO	GTTGCC	6.96	0.7752	497	OK	Z
345	L233H07	ZV	GTAATG	6.8	0.8599	428	OK	Z
346	L233H08	On	TCTACC	6.7	0.892	421	OK	O
347	L233H09	3a0	ACGTTG	5.2	0.6625	224	NG	2
348	L233H12	4n4	CCTTTC	5.5	0.8352	271	OK	2
349	L146A10	B1	GAATTA	6.47	0.3847	6912	NG	NA
350	L146A11	B2	CCATCT	6.37	0.8954	10126	OK	NA
351	L146A12	B3	TGATCA	6.24	0.8946	11632	OK	NA
352	L146B10	B4	CGTATT	6.36	0.8372	7210	OK	NA
353	L146B11	B5	CGGCAG	6.01	0.8861	3077	OK	NA
354	L146B12	B6	GACACT	6.7	0.8862	6350	OK	NA
355	L146C10	B7	TTCCGC	6.59	0.8557	9141	OK	NA
356	L146C11	B8	CTCGCA	6.16	0.8635	4352	OK	NA
357	L146C12	B9	GTATAC	6.48	0.8715	9495	OK	NA
358	L146D10	Ba	TGTCAC	6.59	0.8569	8890	OK	NA
359	L146D11	Bb	TGCGGA	5.78	0.8827	5687	OK	NA
360	L146D12	Bc	ACGAGC	6.48	0.6125	7547	OK	NA
361	L146E10	Bd	ACACCC	6.35	0.8633	6080	OK	NA
362	L146E11	Be	CGCTTG	6.22	0.872	10205	OK	NA
363	L146E12	Bf	TGCAAT	6.52	0.8522	8771	OK	NA
364	L146F10	Bg	CAACAA	6.35	0.849	8440	OK	NA
365	L146F11	Bh	CTGAAA	6.41	0.8517	4275	OK	NA
366	L146F12	Bi	AACCTA	6.56	0.845	8700	OK	NA
367	L146G10	Bj	ACCTGA	6.17	0.722	6759	OK	NA
368	L146G11	Bk	TCACTT	6.61	0.8415	5890	OK	NA
369	L146G12	Bl	GGGCGA	6.45	0.8471	11236	OK	NA
370	L146H10	Bm	CGCACC	6.17	0.8722	3140	OK	NA
371	L146H11	Bn	CGAGTA	6.39	0.8681	3135	OK	NA
372	L146H12	Bo	CCTTTC	6.42	0.8752	4176	OK	NA

## Sheet: LEGEND
LEGEND
LIBWELL = ID of library and the well; library design is based on a 96-well plate.
NAME = Cell (or sample) name.
The 1st character = sample type (O = MII oocyte, Z = zygote, 2~9 = 2~9 cells stage embryo, T = 10
cells stage embryo, B = 50pg of pooled human brain total RNA)
The 2nd character = ID of egg, embryo or pooled sample
The 3rd character = ID of blastomere for 2~10 cells stage embryos
QUALIFICATION.DEPTH = Experiment qualification metric 1; log10 sequencing depth
QUALIFICATION.RATE = Experiment qualification metric 2; mapping rate
QUALIFICATION.SPIKE = Experiment qualification metric 3; spike-in read
QUALIFICATION.RESULT = ÒOKÓ for qualified experiments
