# Supplementary material for: Novel PRD-like homeodomain transcription factors and retrotransposon elements in early human development
Source: Nat Commun. 2015 Sep 11;6:8207. doi: 10.1038/ncomms9207 (PMC4569847; doi:10.1038/ncomms9207)
Supplement: Supplementary Data 2 — Significantly accumulated TFEs in transition from oocyte to 4-cell [file ncomms9207-s3.xlsx]

## Sheet: Sheet1
TFE	TFE Region	Strand	Position	Gene	Score	q-value	Promoter Region	Source of de-novo motif 1	De-novo motif 1 like sequence containing (order in Fig.3a, 1=bottom)	GO Molecular Function
FE184812	chr15:49168745-49169164	-	5'-UTR	SHC4	65.05	0.00536717	chr15:49168398-49170897			receptor binding
FE479552	chr6:64260232-64260448	+	Intron	PTP4A1	64.8	0.00536717	chr6:64258264-64260763		24
FE79165	chr11:49039770-49039950	-	Unannotated		64.3	0.00536717	chr11:49039384-49041883	*	22
FE463533	chr6:73935020-73935232	-	5'-UTR	KHDC1L	62.6	0.00591285	chr6:73934717-73937216	*	3
FE74410	chr11:4263392-4264061	-	Unannotated		62.1	0.00591285	chr11:4263472-4265971	*	4
FE275069	chr19:58181815-58181955	+	5'-UTR	ZSCAN4	59.35	0.00790372	chr19:58179862-58182361	*	6	sequence-specific DNA binding transcription factor activity;sequence-specific DNA binding transcription factor activity
FE205978	chr16:24549042-24549249	+	5'-UTR	RBBP6	59.3	0.00790372	chr16:24547080-24549579	*	17	nuclease activity;nucleic acid binding
FE274721	chr19:57633653-57633842	+	5'-UTR	USP29	59.15	0.00790372	chr19:57631666-57634165	*	9	cysteine-type peptidase activity;ubiquitin-protein ligase activity;mRNA binding
FE1881	chr1:13184265-13184406	-	5'-UTR	LOC440563	58.45	0.00850374	chr1:13183843-13186342	*	12
FE533694	chr8:211027-211302	+	Unannotated		57.75	0.00924219	chr8:209059-211558	*	18
FE24928	chr1:12851496-12851762	+	5'-UTR	PRAMEF1	57.4	0.00924219	chr1:12849547-12852046	*	20
FE402062	chr4:100871325-100871533	-	5'-UTR	H2AFZ	56.85	0.00931324	chr4:100870931-100873430	*	5	nucleic acid binding
FE27975	chr1:31984087-31984437	+	1st exon of noncoding	LOC284551	56.75	0.00931324	chr1:31982285-31984784	*	21
FE440826	chr5:17604286-17604587	+	Unannotated		56.05	0.0101997	chr5:17602293-17604792	*	16
FE270433	chr19:40269482-40269570	+	Intron	LEUTX	55.8	0.0101997	chr19:40267495-40269994		26
FE421204	chr4:165937610-165938072	+	Unannotated		55.55	0.0101997	chr4:165935650-165938149	*	19
FE285688	chr2:88363601-88363841	-	Unannotated		55.25	0.0104312	chr2:88363268-88365767	*	1
FE500299	chr7:124116232-124117408	+	Unannotated		54.25	0.0125154	chr7:124114324-124116823	*	15
FE94476	chr11:55029599-55029787	+	5'-UTR	TRIM48	54	0.0125154	chr11:55027632-55030131	*	23
FE99438	chr11:94781549-94781602	+	Unannotated		53.9	0.0125154	chr11:94779554-94782053
FE245592	chr18:6791026-6791464	+	5'-UTR	ARHGAP28	53.5	0.0125772	chr18:6789218-6791717	*	11	catalytic activity;protein binding;small GTPase regulator activity
FE411831	chr4:25649639-25649978	+	Unannotated		53.5	0.0125772	chr4:25647642-25650141	*	10
FE560872	chr9:16989454-16989645	-	Unannotated		52.35	0.0159832	chr9:16989103-16991602		27
FE440848	chr5:17648776-17648829	+	Unannotated		51.3	0.0193606	chr5:17646781-17649280		25
FE99446	chr11:94800146-94800201	+	5'-UTR	SRSF8	51.3	0.0193606	chr11:94798154-94800653
FE309621	chr2:96178370-96178638	+	Unannotated		50.8	0.0207335	chr2:96176422-96178921	*	13
FE463525	chr6:73919659-73919954	-	Intron	KHDC1	50.75	0.0207335	chr6:73919364-73921863	*	2
FE1865	chr1:12908537-12908641	-	Upstream of coding	LOC649330	50.1	0.023616	chr1:12908125-12910624	*	14
FE440831	chr5:17610496-17610684	+	Unannotated		50	0.023616	chr5:17608502-17611001	*	7
FE130507	chr12:108274414-108274647	+	Unannotated		49.45	0.0264129	chr12:108272446-108274945	*	8
FE262918	chr19:57678787-57678897	-	5'-UTR	DUXA	49.25	0.0268943	chr19:57678357-57680856			sequence-specific DNA binding transcription factor activity;sequence-specific DNA binding transcription factor activity
FE244237	chr18:69189967-69190171	-	other exon of noncoding	LOC100505776	47.6	0.0419449	chr18:69189667-69192166
Supplementary Data 2: Significantly accumulated TFEs in transition from oocyte to 4-cell.
