# Supplementary material for: Novel PRD-like homeodomain transcription factors and retrotransposon elements in early human development
Source: Nat Commun. 2015 Sep 11;6:8207. doi: 10.1038/ncomms9207 (PMC4569847; doi:10.1038/ncomms9207)
Supplement: Supplementary Data 3 — Significantly decreased TFEs in transition from oocyte to 4-cell [file ncomms9207-s4.xlsx]

## Sheet: Sheet1
TFE	Region	Strand	Position	Gene	Score	q-value
FE100189	chr11:102248721-102249418	+	CDS	BIRC2	-69	0		Supplementary Data 3: Significantly decreased TFEs in transition from oocyte to 4-cell.
FE101651	chr11:114320733-114320972	+	3'-UTR	REXO2	-69	0
FE102668	chr11:120099609-120100661	+	CDS	OAF	-69	0
FE10373	chr1:89318612-89319018	-	CDS	GTF2B	-69	0
FE104691	chr12:393467-394456	-	3'-UTR	KDM5A	-69	0
FE107936	chr12:31943531-31943593	-	Unannotated		-69	0
FE11017	chr1:95362770-95363114	-	3'-UTR	CNN3	-69	0
FE110732	chr12:62102077-62104189	-	CDS	FAM19A2	-69	0
FE112239	chr12:80167278-80169533	-	3'-UTR	PPP1R12A	-69	0
FE116224	chr12:114601190-114602526	-	Unannotated		-69	0
FE117125	chr12:120634500-120634737	-	CDS	RPLP0	-69	0
FE118697	chr12:131274144-131276114	-	3'-UTR	STX2	-69	0
FE119348	chr12:1192330-1192746	+	5'-UTR	ERC1	-69	0
FE120480	chr12:7869440-7870158	+	CDS	DPPA3	-69	0
FE122015	chr12:20707125-20707323	+	Intron	PDE3A	-69	0
FE122558	chr12:27119430-27119578	+	3'-UTR	FGFR1OP2	-69	0
FE12348	chr1:115260023-115260166	-	3'-UTR	CSDE1	-69	0
FE124606	chr12:52388431-52390866	+	3'-UTR	ACVR1B	-69	0
FE124807	chr12:53687170-53687424	+	CDS	ESPL1	-69	0
FE125504	chr12:57628017-57628622	+	CDS	SHMT2	-69	0
FE126776	chr12:69764668-69764755	+	CDS	YEATS4	-69	0
FE128710	chr12:93969437-93969738	+	3'-UTR	SOCS2	-69	0
FE129845	chr12:104326609-104326720	+	CDS	HSP90B1	-69	0
FE131262	chr12:112590541-112591410	+	CDS	TRAFD1	-69	0
FE132131	chr12:121014393-121014670	+	CDS	RNF10	-69	0
FE132298	chr12:121861195-121862214	+	CDS	RNF34	-69	0
FE132424	chr12:122340915-122341013	+	CDS	PSMD9	-69	0
FE13262	chr1:150237854-150238714	-	CDS	APH1A	-69	0
FE134143	chr12:133298505-133299323	+	3'-UTR	PGAM5	-69	0
FE13416	chr1:150937853-150938052	-	3'-UTR	CERS2	-69	0
FE136722	chr13:45911303-45911610	-	CDS	TPT1	-69	0
FE138938	chr13:73001010-73002443	-	Unannotated		-69	0
FE13939	chr1:154451957-154453303	-	3'-UTR	SHE	-69	0
FE139696	chr13:79894084-79894912	-	CDS	RBM26	-69	0
FE140427	chr13:95672084-95673935	-	CDS	ABCC4	-69	0
FE141325	chr13:107158393-107159409	-	Intron	EFNB2	-69	0
FE150047	chr13:114203838-114204545	+	CDS	TMCO3	-69	0
FE154051	chr14:57880920-57882761	+	Unannotated		-69	0
FE155016	chr14:64497735-64498075	+	CDS	SYNE2	-69	0
FE158546	chr14:90870207-90870312	+	CDS	CALM1|CALM3	-69	0
FE158548	chr14:90871360-90871943	+	3'-UTR	CALM1|CALM3	-69	0
FE163938	chr14:50052668-50052767	-	CDS	RPS29	-69	0
FE164806	chr14:54890195-54891640	-	Unannotated		-69	0
FE164870	chr14:55308740-55309508	-	3'-UTR	GCH1	-69	0
FE166092	chr14:65412460-65415012	-	3'-UTR	RAB15	-69	0
FE167822	chr14:78139319-78140326	-	CDS	ALKBH1	-69	0
FE167851	chr14:78217662-78217823	-	5'-UTR	SNW1	-69	0
FE169370	chr14:93170187-93170615	-	CDS	LGMN	-69	0
FE170391	chr14:103398715-103399210	-	3'-UTR	CDC42BPB	-69	0
FE170768	chr14:105235684-105236662	-	3'-UTR	AKT1	-69	0
FE173019	chr15:40686014-40686252	+	3'-UTR	C15orf23	-69	0
FE173420	chr15:41745102-41745246	+	CDS	RTF1	-69	0
FE176673	chr15:66783011-66783885	+	3'-UTR	MAP2K1	-69	0
FE178066	chr15:76192866-76193146	+	3'-UTR	UBE2Q2	-69	0
FE178478	chr15:79189326-79190079	+	CDS	MORF4L1	-69	0
FE185326	chr15:52401742-52401879	-	3'-UTR	BCL2L10	-69	0
FE185327	chr15:52401946-52402067	-	CDS	BCL2L10	-69	0
FE18542	chr1:205626977-205627971	-	3'-UTR	SLC45A3	-69	0
FE185742	chr15:55495517-55497965	-	CDS	RAB27A	-69	0
FE186496	chr15:60343866-60343921	-	Unannotated		-69	0
FE187288	chr15:65440555-65442003	-	Unannotated		-69	0
FE193402	chr16:5074856-5075685	-	CDS	NAGPA	-69	0
FE195355	chr16:22357256-22358500	-	CDS	CDR2	-69	0
FE197300	chr16:57186383-57188419	-	CDS	FAM192A	-69	0
FE197342	chr16:57462124-57462425	-	3'-UTR	CIAPIN1	-69	0
FE201096	chr16:85741139-85741332	-	3'-UTR	C16orf74	-69	0
FE202885	chr16:2758823-2759031	+	3'-UTR	KCTD5	-69	0
FE206107	chr16:24922657-24922948	+	CDS	SLC5A11	-69	0
FE209011	chr16:66436821-66438715	+	CDS	CDH5	-69	0
FE210324	chr16:71890080-71891233	+	3'-UTR	ATXN1L	-69	0
FE210696	chr16:75611246-75611734	+	CDS	GABARAPL2	-69	0
FE213163	chr16:90161466-90162763	+	CDS	BC014971	-69	0
FE218123	chr17:30178929-30179157	-	3'-UTR	C17orf79	-69	0
FE218862	chr17:36971114-36971306	-	CDS	CWC25	-69	0
FE219768	chr17:40962153-40962944	-	CDS	BECN1	-69	0
FE221087	chr17:47787737-47787888	-	3'-UTR	FAM117A	-69	0
FE221688	chr17:53469977-53471009	-	3'-UTR	MMD	-69	0
FE226153	chr17:1800366-1801368	+	CDS	RPA1	-69	0
FE226672	chr17:4701579-4701770	+	CDS	PSMB6	-69	0
FE22795	chr1:247002678-247003219	-	3'-UTR	AHCTF1	-69	0
FE229571	chr17:27834917-27835150	+	CDS	TAOK1	-69	0
FE229584	chr17:27872339-27874115	+	3'-UTR	TAOK1	-69	0
FE230186	chr17:30696619-30697447	+	CDS	ZNF207	-69	0
FE232604	chr17:46005093-46006324	+	CDS	SP2	-69	0
FE233129	chr17:48823082-48823364	+	CDS	LUC7L3	-69	0
FE235278	chr17:65907513-65907819	+	CDS	BPTF	-69	0
FE236781	chr17:74946288-74946466	+	3'-UTR	MGAT5B	-69	0
FE238477	chr18:721690-722024	-	3'-UTR	YES1	-69	0
FE23891	chr1:6682246-6684059	+	3'-UTR	PHF13	-69	0
FE239498	chr18:19153275-19155384	-	5'-UTR	ESCO1	-69	0
FE240837	chr18:33569789-33571040	-	3'-UTR	RPRD1A	-69	0
FE241577	chr18:43153332-43153641	-	Unannotated		-69	0
FE24204	chr1:9428618-9429594	+	3'-UTR	SPSB1	-69	0
FE245486	chr18:3277764-3278277	+	CDS	MYL12B	-69	0
FE246614	chr18:20572711-20573602	+	CDS	RBBP8	-69	0
FE251595	chr18:73138573-73138629	+	Unannotated		-69	0
FE252377	chr19:647749-648192	-	CDS	RNF126	-69	0
FE252607	chr19:1554668-1555033	-	3'-UTR	MEX3D	-69	0
FE252864	chr19:2428161-2429843	-	Upstream of coding	TIMM13	-69	0
FE254099	chr19:8023467-8025437	-	3'-UTR	ELAVL1	-69	0
FE25700	chr1:18152269-18153558	+	CDS	ACTL8	-69	0
FE258287	chr19:36880244-36881734	-	Unannotated		-69	0
FE25924	chr1:20237320-20239444	+	3'-UTR	OTUD3	-69	0
FE263058	chr19:58384428-58385002	-	CDS	ZNF814	-69	0
FE263984	chr19:2272972-2273473	+	CDS	OAZ1	-69	0
FE264764	chr19:5690891-5691887	+	CDS	RPL36	-69	0
FE265219	chr19:8387050-8387285	+	3'-UTR	RPS28	-69	0
FE27000	chr1:26801605-26802657	+	CDS	HMGN2	-69	0
FE27105	chr1:27107325-27107588	+	3'-UTR	ARID1A	-69	0
FE272008	chr19:47712743-47713450	+	3'-UTR	SAE1	-69	0
FE272457	chr19:49469538-49469663	+	CDS	FTL	-69	0
FE272458	chr19:49469840-49470282	+	CDS	FTL	-69	0
FE276248	chr2:3664716-3664779	-	Unannotated		-69	0
FE27927	chr1:31810024-31810122	+	CDS	ZCCHC17	-69	0
FE283598	chr2:68520151-68520367	-	3'-UTR	CNRIP1	-69	0
FE286916	chr2:106882071-106882122	-	Unannotated		-69	0
FE286978	chr2:109510925-109513592	-	CDS	EDAR	-69	0
FE288283	chr2:131805446-131808719	-	3'-UTR	FAM168B	-69	0
FE28875	chr1:37948516-37949982	+	CDS	ZC3H12A	-69	0
FE292126	chr2:175243651-175243767	-	5'-UTR	CIR1	-69	0
FE292128	chr2:175246432-175246505	-	5'-UTR	CIR1	-69	0
FE294828	chr2:201717803-201718171	-	CDS	CLK1	-69	0
FE296598	chr2:217122464-217124340	-	CDS	MARCH4	-69	0
FE297410	chr2:223510429-223512023	-	5'-UTR	FARSB	-69	0
FE298954	chr2:239146876-239147760	-	CDS	HES6	-69	0
FE298959	chr2:239152677-239154553	-	3'-UTR	PER2	-69	0
FE299413	chr2:242486012-242486547	-	Intron	BOK-AS1	-69	0
FE300186	chr2:8031412-8031838	+	Unannotated		-69	0
FE303674	chr2:37429562-37429841	+	3'-UTR	LOC100505876	-69	0
FE30376	chr1:46072154-46072263	+	5'-UTR	NASP	-69	0
FE305972	chr2:56822707-56824173	+	Unannotated		-69	0
FE306731	chr2:64118496-64118691	+	3'-UTR	UGP2	-69	0
FE307513	chr2:71360029-71360706	+	CDS	MPHOSPH10	-69	0
FE309227	chr2:86367339-86367376	+	3'-UTR	PTCD3	-69	0
FE310007	chr2:99976609-99976824	+	CDS	EIF5B	-69	0
FE310008	chr2:99976929-99977012	+	CDS	EIF5B	-69	0
FE310010	chr2:99977611-99978283	+	CDS	EIF5B	-69	0
FE310023	chr2:99999245-99999384	+	CDS	EIF5B	-69	0
FE310191	chr2:101885681-101886769	+	CDS	C2orf29	-69	0
FE310272	chr2:102507676-102508764	+	CDS	MAP4K4	-69	0
FE315874	chr2:170471095-170471234	+	CDS	PPIG	-69	0
FE315882	chr2:170487285-170487497	+	CDS	PPIG	-69	0
FE315906	chr2:170557458-170558249	+	5'-UTR	PHOSPHO2	-69	0
FE31752	chr1:59864137-59864927	+	Intron	FGGY	-69	0
FE319993	chr2:204292998-204296888	+	3'-UTR	ABI2	-69	0
FE322221	chr2:223806873-223807181	+	3'-UTR	ACSL3	-69	0
FE322540	chr2:227734143-227735123	+	Intron	RHBDD1	-69	0
FE322989	chr2:231743115-231743962	+	3'-UTR	ITM2C	-69	0
FE323074	chr2:232121058-232121183	+	Intron	ARMC9	-69	0
FE32312	chr1:65897659-65899504	+	3'-UTR	LEPROT	-69	0
FE324583	chr2:242382975-242386566	+	3'-UTR	AK055601	-69	0
FE328007	chr20:36145838-36147239	-	3'-UTR	BLCAP	-69	0
FE329610	chr20:48520761-48523352	-	5'-UTR	SPATA2	-69	0
FE330441	chr20:56072220-56073661	-	CDS	CTCFL	-69	0
FE330879	chr20:60714131-60714253	-	CDS	PSMA7	-69	0
FE331356	chr20:278697-280967	+	CDS	ZCCHC3	-69	0
FE331548	chr20:1918089-1920545	+	CDS	SIRPA	-69	0
FE331937	chr20:4005037-4005266	+	Unannotated		-69	0
FE332244	chr20:6017721-6018638	+	CDS	CRLS1	-69	0
FE335932	chr20:42697570-42698260	+	3'-UTR	TOX2	-69	0
FE336093	chr20:43534970-43537152	+	CDS	YWHAB	-69	0
FE336199	chr20:44108582-44108734	+	CDS	WFDC2	-69	0
FE336200	chr20:44110011-44110177	+	3'-UTR	WFDC2	-69	0
FE336290	chr20:44507364-44507695	+	3'-UTR	ZSWIM3	-69	0
FE336427	chr20:45119466-45122130	+	Unannotated		-69	0
FE337873	chr20:56938549-56942562	+	3'-UTR	RAB22A	-69	0
FE337978	chr20:57252096-57254557	+	3'-UTR	STX16	-69	0
FE34022	chr1:92445134-92445314	+	CDS	BRDT	-69	0
FE343272	chr21:30300444-30301829	-	3'-UTR	LTN1	-69	0
FE343966	chr21:34821485-34823170	-	other exon of noncoding	TMEM50B	-69	0
FE344374	chr21:38595719-38597421	-	3'-UTR	DSCR3	-69	0
FE345427	chr21:46269512-46269704	-	3'-UTR	PTTG1IP	-69	0
FE348686	chr22:38615297-38615700	-	3'-UTR	TMEM184B	-69	0
FE352855	chr22:30422534-30423838	+	3'-UTR	MTMR3	-69	0
FE354398	chr22:40718859-40731623	+	CDS	TNRC6B	-69	0
FE356181	chr22:50279925-50282370	+	CDS	ZBED4	-69	0
FE357	chr1:1716861-1717007	-	3'-UTR	GNB1	-69	0
FE358468	chr3:14106203-14107475	+	CDS	TPRXL	-69	0
FE361489	chr3:38295541-38296981	+	3'-UTR	OXSR1	-69	0
FE362706	chr3:45785028-45786908	+	CDS	SACM1L	-69	0
FE366227	chr3:93722503-93722947	+	5'-UTR	ARL13B	-69	0
FE366243	chr3:93773114-93774119	+	3'-UTR	ARL13B	-69	0
FE368538	chr3:126916171-126917029	+	CDS	C3orf56	-69	0
FE368919	chr3:129270098-129270300	+	CDS	H1FOO	-69	0
FE369929	chr3:136053150-136056044	+	3'-UTR	PCCB	-69	0
FE371391	chr3:150301637-150302031	+	CDS	EIF2A	-69	0
FE372608	chr3:160146583-160146734	+	CDS	SMC4	-69	0
FE375184	chr3:186506914-186507688	+	CDS	EIF4A2	-69	0
FE376764	chr3:1988888-1989676	-	Unannotated		-69	0
FE381598	chr3:48784012-48787051	-	3'-UTR	PRKAR2A	-69	0
FE386652	chr3:118619475-118620725	-	3'-UTR	IGSF11	-69	0
FE39144	chr1:167384944-167385359	+	CDS	POU2F1	-69	0
FE392871	chr3:183558359-183558423	-	CDS	PARL	-69	0
FE395405	chr4:2932285-2932662	-	CDS	MFSD10	-69	0
FE395579	chr4:4281369-4281470	-	Upstream of coding	LYAR	-69	0
FE395581	chr4:4285348-4285519	-	5'-UTR	LYAR	-69	0
FE396904	chr4:16162912-16163939	-	3'-UTR	TAPT1	-69	0
FE398585	chr4:42410388-42412739	-	3'-UTR	ATP8A1	-69	0
FE399282	chr4:56295133-56295361	-	1st exon of noncoding	AK096319	-69	0
FE401563	chr4:91759632-91759905	-	Unannotated		-69	0
FE402387	chr4:104027216-104027362	-	3'-UTR	CENPE	-69	0
FE402430	chr4:104095893-104096039	-	CDS	CENPE	-69	0
FE402950	chr4:110609784-110610721	-	CDS	CASP6	-69	0
FE403486	chr4:118264791-118265068	-	Unannotated		-69	0
FE403673	chr4:120980602-120981402	-	CDS	MAD2L1	-69	0
FE408676	chr4:190903489-190904905	-	CDS	TUBB4Q	-69	0
FE412295	chr4:37360214-37362084	+	Intron	KIAA1239	-69	0
FE41325	chr1:185259970-185260909	+	3'-UTR	SWT1	-69	0
FE414045	chr4:71895130-71896624	+	3'-UTR	DCK	-69	0
FE419071	chr4:139891912-139891965	+	Unannotated		-69	0
FE419244	chr4:141302715-141302881	+	3'-UTR	SCOC	-69	0
FE419646	chr4:146478964-146480329	+	CDS	SMAD1	-69	0
FE419656	chr4:146560229-146560730	+	5'-UTR	MMAA	-69	0
FE419811	chr4:148555727-148557669	+	3'-UTR	TMEM184C	-69	0
FE420029	chr4:151177507-151178597	+	3'-UTR	DCLK2	-69	0
FE420077	chr4:152025546-152025793	+	CDS	RPS3A	-69	0
FE429939	chr5:89689459-89689923	-	CDS	CETN3	-69	0
FE434742	chr5:141000442-141001096	-	CDS	HDAC3	-69	0
FE435086	chr5:145135902-145136692	-	Unannotated		-69	0
FE437772	chr5:173034885-173035033	-	3'-UTR	BOD1	-69	0
FE438614	chr5:179224596-179224943	-	3'-UTR	MGAT4B	-69	0
FE439729	chr5:6754896-6757160	+	CDS	PAPD7	-69	0
FE441783	chr5:36985523-36985899	+	CDS	NIPBL	-69	0
FE444073	chr5:68558033-68558131	+	CDS	CDK7	-69	0
FE445452	chr5:78622362-78623038	+	3'-UTR	JMY	-69	0
FE447967	chr5:109202548-109205318	+	CDS	MAN2A1	-69	0
FE448503	chr5:112337054-112337166	+	5'-UTR	DCP2	-69	0
FE450075	chr5:131923616-131923781	+	CDS	RAD50	-69	0
FE450972	chr5:138270531-138270693	+	3'-UTR	CTNNA1	-69	0
FE451572	chr5:141533079-141534039	+	3'-UTR	NDFIP1	-69	0
FE451786	chr5:143108429-143108484	+	Unannotated		-69	0
FE453905	chr5:162870681-162872024	+	3'-UTR	CCNG1	-69	0
FE455721	chr5:176883153-176883289	+	3'-UTR	PRR7	-69	0
FE458451	chr6:18249895-18250043	-	CDS	DEK	-69	0
FE458993	chr6:24171982-24173701	-	3'-UTR	DCDC2	-69	0
FE460291	chr6:32135993-32137186	-	CDS	AGPAT1	-69	0
FE463403	chr6:70385774-70386149	-	CDS	LMBRD1	-69	0
FE464149	chr6:81321319-81321883	-	Unannotated		-69	0
FE464529	chr6:86215528-86215712	-	CDS	SNX14	-69	0
FE46459	chr1:237946979-237948008	+	CDS	RYR2	-69	0
FE466730	chr6:109687751-109688358	-	3'-UTR	CD164	-69	0
FE470042	chr6:146119357-146119588	-	3'-UTR	FBXO30	-69	0
FE470478	chr6:151685250-151687541	-	CDS	ZBTB2	-69	0
FE473657	chr6:10709472-10710017	+	CDS	PAK1IP1	-69	0
FE473679	chr6:10755382-10755465	+	CDS	TMEM14B	-69	0
FE474309	chr6:15512439-15512621	+	CDS	JARID2	-69	0
FE474520	chr6:18222468-18224076	+	CDS	KDM1B	-69	0
FE476525	chr6:32131120-32131408	+	3'-UTR	PPT2	-69	0
FE476734	chr6:33383587-33384217	+	CDS	PHF1	-69	0
FE477125	chr6:35418111-35418270	+	Unannotated		-69	0
FE47757	chr10:92830-94187	-	CDS	TUBB8	-69	0
FE478384	chr6:42988874-42989020	+	Upstream of coding	RRP36	-69	0
FE478545	chr6:43472910-43474297	+	CDS	TJAP1	-69	0
FE478775	chr6:44221227-44221626	+	CDS	HSP90AB1	-69	0
FE478790	chr6:44360405-44360565	+	CDS	CDC5L	-69	0
FE479486	chr6:57512975-57513143	+	3'-UTR	PRIM2	-69	0
FE482458	chr6:109001288-109001448	+	3'-UTR	FOXO3	-69	0
FE482464	chr6:109003684-109005431	+	3'-UTR	FOXO3	-69	0
FE482514	chr6:109294560-109295809	+	CDS	ARMC2	-69	0
FE487377	chr6:163994321-163994808	+	3'-UTR	QKI	-69	0
FE488381	chr7:914029-914512	+	3'-UTR	SUN1	-69	0
FE488516	chr7:1682414-1682623	+	Unannotated		-69	0
FE491066	chr7:21600692-21601464	+	CDS	DNAH11	-69	0
FE492047	chr7:29340259-29340736	+	Intron	CHN2	-69	0
FE493261	chr7:40921642-40922264	+	Unannotated		-69	0
FE495608	chr7:75933311-75933604	+	CDS	HSPB1	-69	0
FE495685	chr7:76885652-76885826	+	CDS	CCDC146	-69	0
FE497446	chr7:97920470-97920828	+	CDS	BRI3	-69	0
FE498320	chr7:101892432-101901350	+	3'-UTR	CUX1	-69	0
FE498823	chr7:106800861-106801946	+	3'-UTR	PRKAR2B	-69	0
FE500427	chr7:127231410-127231751	+	5'-UTR	FSCN3	-69	0
FE501162	chr7:130144781-130146127	+	CDS	MEST	-69	0
FE501715	chr7:134363582-134364562	+	CDS	BPGM	-69	0
FE502457	chr7:141430095-141431083	+	CDS	WEE2	-69	0
FE505131	chr7:2767836-2771381	-	CDS	GNA12	-69	0
FE505262	chr7:4838773-4838975	-	3'-UTR	RADIL	-69	0
FE505635	chr7:6369045-6370376	-	CDS	C7orf70	-69	0
FE506849	chr7:17691665-17691948	-	Unannotated		-69	0
FE507284	chr7:23358777-23358869	-	CDS	IGF2BP3	-69	0
FE509122	chr7:42957031-42957248	-	CDS	PSMA2	-69	0
FE513791	chr7:102113698-102114130	-	CDS	POLR2J	-69	0
FE516079	chr7:124386448-124386885	-	CDS	GPR37	-69	0
FE518385	chr7:141356525-141358760	-	3'-UTR	KIAA1147	-69	0
FE518701	chr7:144532263-144532589	-	Intron	TPK1	-69	0
FE520809	chr8:439788-441190	-	3'-UTR	C8orf42	-69	0
FE522326	chr8:15997245-15997292	-	3'-UTR	MSR1	-69	0
FE52750	chr10:61548523-61549577	-	3'-UTR	CCDC6	-69	0
FE534727	chr8:10107949-10108375	+	Intron	MSRA	-69	0
FE536251	chr8:22916049-22916813	+	Unannotated		-69	0
FE536903	chr8:27633762-27634953	+	CDS	ESCO2	-69	0
FE536915	chr8:27657090-27657233	+	CDS	ESCO2	-69	0
FE537986	chr8:38707717-38708326	+	3'-UTR	TACC1	-69	0
FE538247	chr8:42229091-42229328	+	CDS	POLB	-69	0
FE53899	chr10:73576055-73577226	-	CDS	PSAP	-69	0
FE54180	chr10:75005680-75005932	-	CDS	DNAJC9	-69	0
FE542352	chr8:104344008-104345097	+	3'-UTR	FZD6	-69	0
FE543379	chr8:120256391-120257914	+	3'-UTR	MAL2	-69	0
FE547353	chr9:6506788-6507051	+	3'-UTR	UHRF2	-69	0
FE54994	chr10:85836551-85836756	-	Unannotated		-69	0
FE551526	chr9:80881359-80881990	+	CDS	CEP78	-69	0
FE552907	chr9:95846819-95847420	+	CDS	SUSD3	-69	0
FE553638	chr9:100756916-100757062	+	CDS	ANP32B	-69	0
FE553642	chr9:100767246-100767435	+	CDS	ANP32B	-69	0
FE553837	chr9:101992619-101992898	+	CDS	SEC61B	-69	0
FE554296	chr9:106864244-106864474	+	CDS	SMC2	-69	0
FE555594	chr9:116817111-116818876	+	3'-UTR	ZNF618	-69	0
FE558455	chr9:136218117-136218642	+	CDS	RPL7A	-69	0
FE558983	chr9:139795933-139798005	+	Intron	TRAF2	-69	0
FE559257	chr9:141070529-141071885	+	CDS	TUBBP5	-69	0
FE559948	chr9:5784581-5787002	-	3'-UTR	ERMP1	-69	0
FE560786	chr9:15479589-15479640	-	CDS	PSIP1	-69	0
FE563411	chr9:37781983-37782129	-	CDS	EXOSC3	-69	0
FE564091	chr9:74480083-74481732	-	CDS	FAM108B1	-69	0
FE564566	chr9:79589034-79589229	-	Unannotated		-69	0
FE565533	chr9:88910274-88914940	-	other exon of noncoding	ZCCHC6	-69	0
FE570430	chr9:130703065-130704040	-	3'-UTR	FAM102A	-69	0
FE5715	chr1:38450379-38450451	-	CDS	SF3A3	-69	0
FE571958	chr9:139098177-139100401	-	3'-UTR	QSOX2	-69	0
FE573559	chrX:12842036-12842269	+	3'-UTR	PRPS2	-69	0
FE573575	chrX:12994844-12995346	+	CDS	TMSB4X	-69	0
FE573693	chrX:13754598-13754797	+	5'-UTR	OFD1	-69	0
FE573699	chrX:13764438-13764574	+	5'-UTR	OFD1	-69	0
FE574174	chrX:17771397-17773106	+	CDS	SCML1	-69	0
FE576370	chrX:51149651-51151796	+	Unannotated		-69	0
FE576935	chrX:69572451-69572506	+	CDS	KIF4A	-69	0
FE577212	chrX:71380037-71380415	+	CDS	FLJ44635	-69	0
FE578013	chrX:100650690-100650946	+	CDS	RPL36A	-69	0
FE579598	chrX:129545322-129545499	+	CDS	RBMX2	-69	0
FE583577	chrX:47139989-47140043	-	Unannotated		-69	0
FE5840	chr1:40027745-40027852	-	CDS	PABPC4	-69	0
FE58602	chr10:118423726-118424742	-	CDS	C10orf82	-69	0
FE588780	chrX:153706109-153706250	-	3'-UTR	LAGE3	-69	0
FE59391	chr10:123716601-123716773	-	3'-UTR	NSMCE4A	-69	0
FE61326	chr10:6158456-6158784	+	3'-UTR	RBM17	-69	0
FE63061	chr10:22031705-22032501	+	3'-UTR	MLLT10	-69	0
FE66971	chr10:79796952-79797067	+	CDS	RPS24	-69	0
FE68262	chr10:94454305-94455388	+	CDS	HHEX	-69	0
FE70547	chr10:111886175-111886261	+	CDS	ADD3	-69	0
FE70620	chr10:112338386-112338464	+	CDS	SMC3	-69	0
FE70622	chr10:112341681-112341856	+	CDS	SMC3	-69	0
FE74345	chr11:3733056-3733944	-	CDS	NUP98	-69	0
FE76631	chr11:18501853-18502178	-	CDS	TSG101	-69	0
FE79642	chr11:61066930-61067251	-	3'-UTR	DDB1	-69	0
FE80174	chr11:63391556-63392857	-	1st exon of noncoding	DQ593252	-69	0
FE81041	chr11:67273968-67274479	-	CDS	CDK2AP2	-69	0
FE83113	chr11:83195898-83197050	-	Intron	DLG2	-69	0
FE83135	chr11:83340945-83341478	-	Intron	DLG2	-69	0
FE8762	chr1:63906431-63906773	-	3'-UTR	ITGB3BP	-69	0
FE89936	chr11:8015982-8016064	+	CDS	EIF3F	-69	0
FE90015	chr11:8707225-8707642	+	CDS	RPL27A	-69	0
FE92652	chr11:33052926-33053135	+	CDS	DEPDC7	-69	0
FE93776	chr11:44081388-44082547	+	CDS	ACCSL	-69	0
FE93778	chr11:44082866-44084167	+	Unannotated		-69	0
FE94607	chr11:57467910-57468660	+	3'-UTR	ZDHHC5	-69	0
FE94892	chr11:59737523-59737792	+	other exon of noncoding	AB231702	-69	0
FE94893	chr11:59737924-59738546	+	Unannotated		-69	0
FE94968	chr11:60689579-60690919	+	CDS	TMEM109	-69	0
FE97128	chr11:70230301-70230506	+	3'-UTR	PPFIA1	-69	0
FE97158	chr11:70282530-70282654	+	3'-UTR	CTTN	-69	0
FE98127	chr11:77925112-77925758	+	3'-UTR	USP35	-69	0
FE9815	chr1:80156605-80156654	-	Unannotated		-69	0
FE150067	chr13:114295487-114295767	+	3'-UTR	TFDP1	-68.95	0
FE20363	chr1:225700574-225700692	-	CDS	ENAH	-68.95	0
FE267077	chr19:17938516-17938569	+	Unannotated		-68.95	0
FE287252	chr2:113012485-113012923	-	5'-UTR	ZC3H8	-68.95	0
FE308968	chr2:84325715-84325767	+	Unannotated		-68.95	0
FE331000	chr20:61474927-61476086	-	Intron	TCFL5	-68.95	0
FE397569	chr4:24301947-24302002	-	Unannotated		-68.95	0
FE417430	chr4:113567531-113567607	+	5'-UTR	LARP7	-68.95	0
FE437934	chr5:175386909-175387120	-	CDS	THOC3	-68.95	0
FE444270	chr5:70953635-70954532	+	3'-UTR	MCCC2	-68.95	0
FE476461	chr6:31805105-31805212	+	CDS	C6orf48	-68.95	0
FE494600	chr7:65419523-65419750	+	3'-UTR	VKORC1L1	-68.95	0
FE50281	chr10:22928939-22929046	-	Intron	PIP4K2A	-68.95	0
FE519301	chr7:150909534-150911271	-	CDS	ABCF2	-68.95	0
FE536129	chr8:22277065-22280242	+	CDS	SLC39A14	-68.95	0
FE55062	chr10:88195211-88195973	-	3'-UTR	WAPAL	-68.95	0
FE71224	chr10:115991589-115991752	+	3'-UTR	TDRD1	-68.95	0
FE80275	chr11:64011948-64012052	-	3'-UTR	PPP1R14B	-68.95	0
FE123475	chr12:42835513-42835733	+	3'-UTR	PPHLN1	-68.9	0
FE15068	chr1:161141119-161141419	-	3'-UTR	B4GALT3	-68.9	0
FE361279	chr3:37356935-37357089	+	CDS	GOLGA4	-68.9	0
FE43005	chr1:204513667-204513812	+	CDS	MDM4	-68.9	0
FE446786	chr5:93966221-93966398	+	CDS	ANKRD32	-68.9	0
FE467599	chr6:117669271-117672562	-	Intron	GOPC|ROS1	-68.9	0
FE529046	chr8:102657344-102657393	-	Unannotated		-68.9	0
FE531935	chr8:134249414-134251050	-	3'-UTR	NDRG1	-68.9	0
FE58415	chr10:116054650-116055273	-	3'-UTR	AFAP1L2	-68.9	0
FE7686	chr1:53694544-53694625	-	CDS	MAGOH	-68.9	0
FE310012	chr2:99980111-99980310	+	CDS	EIF5B	-68.85	0
FE325310	chr20:3229947-3230819	-	3'-UTR	C20orf194	-68.85	0
FE477019	chr6:35057641-35059361	+	3'-UTR	ANKS1A	-68.85	0
FE70546	chr10:111885584-111885703	+	CDS	ADD3	-68.85	0
FE225817	chr17:80572465-80572809	-	3'-UTR	WDR45L	-68.8	0
FE28227	chr1:33117519-33117662	+	5'-UTR	RBBP4	-68.8	0
FE296377	chr2:216226692-216226800	-	CDS	FN1	-68.8	0
FE325582	chr20:5096095-5096215	-	CDS	PCNA	-68.8	0
FE346490	chr22:22838765-22840636	-	3'-UTR	ZNF280B	-68.8	0
FE65780	chr10:70515171-70515293	+	CDS	CCAR1	-68.8	0
FE70630	chr10:112350178-112350330	+	CDS	SMC3	-68.8	0
FE12398	chr1:115711885-115711935	-	Unannotated		-68.75	0
FE161056	chr14:20754377-20756739	-	Unannotated		-68.75	0
FE168985	chr14:91337147-91338660	-	CDS	RPS6KA5	-68.75	0
FE21945	chr1:237945478-237946365	-	Unannotated		-68.75	0
FE379000	chr3:24338711-24338848	-	5'-UTR	THRB	-68.75	0
FE401847	chr4:99391803-99392530	-	3'-UTR	TSPAN5	-68.75	0
FE51668	chr10:43881073-43882133	-	CDS	HNRNPF	-68.75	0
FE116405	chr12:116396503-116399186	-	CDS	MED13L	-68.7	0
FE142331	chr13:20660939-20663252	+	3'-UTR	ZMYM2	-68.7	0
FE190960	chr15:93586640-93587387	-	3'-UTR	RGMA	-68.7	0
FE259071	chr19:40736621-40738958	-	3'-UTR	AKT2	-68.7	0
FE261165	chr19:50410079-50412990	-	CDS	NUP62	-68.7	0
FE194108	chr16:11935552-11935674	-	CDS	RSL1D1	-68.65	0
FE230541	chr17:34912945-34913176	+	CDS	GGNBP2	-68.65	0
FE268640	chr19:30314568-30315220	+	CDS	CCNE1	-68.65	0
FE338780	chr20:61576793-61576964	+	3'-UTR	C20orf11	-68.6	0
FE383705	chr3:64079540-64082555	-	3'-UTR	PRICKLE2	-68.6	0
FE551523	chr9:80880295-80880459	+	CDS	CEP78	-68.6	0
FE98783	chr11:89440736-89440906	+	Unannotated		-68.6	0
FE145156	chr13:48620571-48621355	+	3'-UTR	NUDT15	-68.55	0
FE406244	chr4:155184228-155186769	-	Intron	DCHS2	-68.55	0
FE505677	chr7:6501141-6501758	-	3'-UTR	KDELR2	-68.55	0
FE567214	chr9:104152287-104152977	-	CDS	MRPL50	-68.55	0
FE159959	chr14:102359338-102359440	+	CDS	PPP2R5C	-68.5	0
FE415546	chr4:88815305-88815461	+	Unannotated		-68.5	0
FE12346	chr1:115259540-115259785	-	Upstream of coding	NRAS	-68.45	0
FE132429	chr12:122354194-122354552	+	CDS	PSMD9	-68.45	0
FE154372	chr14:59835368-59838117	+	CDS	DAAM1	-68.45	0
FE209609	chr16:68732705-68732924	+	3'-UTR	CDH3	-68.45	0
FE372589	chr3:160131261-160131449	+	Upstream of coding	SMC4	-68.45	0
FE60621	chr10:135075927-135076379	-	3'-UTR	ADAM8	-68.45	0
FE70621	chr10:112340664-112340779	+	CDS	SMC3	-68.45	0
FE80538	chr11:64894751-64895552	-	3'-UTR	SYVN1	-68.45	0
FE107267	chr12:25314047-25314130	-	5'-UTR	CASC1	-68.4	0
FE197450	chr16:58191814-58192100	-	3'-UTR	CSNK2A2	-68.4	0
FE238356	chr18:47495-47845	-	Unannotated		-68.4	0
FE112662	chr12:87650863-87651916	-	Unannotated		-68.35	0
FE262608	chr19:56296809-56297024	-	CDS	NLRP11	-68.35	0
FE395206	chr4:1717653-1719141	-	CDS	TMEM129	-68.35	0
FE4295	chr1:28929666-28930002	-	3'-UTR	TAF12	-68.35	0
FE441710	chr5:36183590-36184316	+	CDS	SKP2	-68.35	0
FE75739	chr11:10818597-10819427	-	CDS	EIF4G2	-68.35	0
FE509569	chr7:45952538-45952857	-	3'-UTR	IGFBP3	-68.3	0
FE573716	chrX:13781852-13781974	+	CDS	OFD1	-68.3	0
FE401024	chr4:84495786-84495837	-	Unannotated		-68.25	0
FE115483	chr12:110971050-110973728	-	3'-UTR	PPTC7	-68.2	0
FE159271	chr14:96853065-96853516	+	3'-UTR	C14orf129	-68.2	0
FE264618	chr19:4960689-4962162	+	CDS	UHRF1	-68.2	0
FE32716	chr1:70705122-70705203	+	CDS	SRSF11	-68.2	0
FE392509	chr3:179113850-179115941	-	3'-UTR	GNB4	-68.2	0
FE109427	chr12:51746153-51748104	-	3'-UTR	GALNT6	-68.15	0
FE489412	chr7:6441951-6443609	+	CDS	RAC1	-68.15	0
FE107706	chr12:30782353-30782526	-	3'-UTR	IPO8	-68.1	0
FE17899	chr1:202300783-202301087	-	CDS	UBE2T	-68.1	0
FE250848	chr18:61180889-61180935	+	Unannotated		-68.1	0
FE34263	chr1:93594839-93595005	+	CDS	MTF2	-68.1	0
FE444646	chr5:73449223-73449504	+	Unannotated		-68.1	0
FE580867	chrX:153996577-153996707	+	CDS	DKC1	-68.1	0
FE583290	chrX:40508799-40510442	-	3'-UTR	MED14	-68.1	0
FE184074	chr15:43378182-43378380	-	CDS	UBR1	-68.05	0
FE263606	chr19:1085769-1086626	+	CDS	HMHA1	-68.05	0
FE477124	chr6:35417541-35417687	+	Unannotated		-68.05	0
FE483424	chr6:119221937-119222046	+	CDS	ASF1A	-68.05	0
FE110272	chr12:57057354-57058264	-	CDS	PTGES3	-68	0
FE123474	chr12:42835206-42835441	+	CDS	PPHLN1	-68	0
FE135491	chr13:31037344-31037489	-	CDS	HMGB1	-68	0
FE14294	chr1:155629248-155629608	-	CDS	YY1AP1	-68	0
FE145837	chr13:53823389-53824471	+	Unannotated		-68	0
FE181923	chr15:23047055-23049319	-	5'-UTR	NIPA1	-68	0
FE192305	chr16:1413206-1414202	-	3'-UTR	UNKL	-68	0
FE201718	chr16:88929710-88930083	-	CDS	PABPN1L	-68	0
FE247631	chr18:32825454-32827020	+	CDS	ZNF397	-68	0
FE256566	chr19:19903442-19905285	-	3'-UTR	ZNF506	-68	0
FE262573	chr19:56219843-56220407	-	CDS	NLRP9	-68	0
FE266760	chr19:16437754-16438341	+	CDS	KLF2	-68	0
FE290222	chr2:153520652-153520764	-	CDS	PRPF40A	-68	0
FE302769	chr2:30381486-30383402	+	CDS	YPEL5	-68	0
FE30374	chr1:46070608-46070688	+	5'-UTR	NASP	-68	0
FE31268	chr1:53932268-53933180	+	CDS	DMRTB1	-68	0
FE330313	chr20:54961313-54961589	-	CDS	AURKA	-68	0
FE340412	chr21:34809561-34809794	+	3'-UTR	IFNGR2	-68	0
FE38657	chr1:162352985-162356606	+	CDS	C1orf226	-68	0
FE417433	chr4:113568355-113568705	+	CDS	LARP7	-68	0
FE421418	chr4:167524859-167524912	+	Unannotated		-68	0
FE428537	chr5:73429263-73430234	-	Unannotated		-68	0
FE429943	chr5:89705462-89705745	-	5'-UTR	CETN3	-68	0
FE437773	chr5:173035088-173035292	-	CDS	BOD1	-68	0
FE464160	chr6:81509998-81510040	-	Unannotated		-68	0
FE477547	chr6:37447799-37449285	+	CDS	FTSJD2	-68	0
FE534522	chr8:8887910-8888289	+	3'-UTR	ERI1	-68	0
FE564140	chr9:74969372-74971016	-	CDS	ZFAND5	-68	0
FE567673	chr9:110559983-110560035	-	Unannotated		-68	0
FE5839	chr1:40026488-40026770	-	3'-UTR	PABPC4	-68	0
FE94891	chr11:59736619-59736757	+	other exon of noncoding	AB231702	-68	0
FE94919	chr11:59814418-59815549	+	CDS	PLAC1L	-68	0
FE111878	chr12:76441145-76441440	-	3'-UTR	NAP1L1	-67.95	0
FE154347	chr14:59790846-59790956	+	CDS	DAAM1	-67.95	0
FE231060	chr17:37903102-37903533	+	CDS	GRB7	-67.95	0
FE285967	chr2:96850596-96852482	-	CDS	STARD7	-67.95	0
FE371386	chr3:150289745-150290316	+	CDS	EIF2A	-67.95	0
FE322292	chr2:224831628-224832273	+	CDS	MRPL44	-67.9	0
FE49357	chr10:14560562-14563068	-	3'-UTR	FAM107B	-67.9	0
FE56956	chr10:103529887-103529928	-	3'-UTR	FGF8	-67.9	0
FE584805	chrX:71493082-71493238	-	CDS	RPS4X	-67.9	0
FE104060	chr11:129990605-129990713	+	5'-UTR	APLP2	-67.85	0
FE139583	chr13:79173146-79175338	-	3'-UTR	POU4F1	-67.85	0
FE141936	chr13:113978505-113979162	-	CDS	GRTP1	-67.85	0
FE205553	chr16:21667160-21667271	+	3'-UTR	METTL9	-67.85	0
FE310027	chr2:100007011-100007233	+	CDS	EIF5B	-67.85	0
FE504788	chr7:1197292-1197377	-	CDS	ZFAND2A	-67.85	0
FE164968	chr14:55655649-55655927	-	5'-UTR	DLGAP5	-67.8	0
FE238478	chr18:722079-723202	-	3'-UTR	YES1	-67.8	0
FE292117	chr2:175216347-175216452	-	CDS	CIR1	-67.8	0
FE332737	chr20:11986806-11987918	+	Unannotated		-67.8	0
FE509558	chr7:45900786-45902796	-	Unannotated		-67.8	0
FE560785	chr9:15478475-15478550	-	CDS	PSIP1	-67.8	0
FE64292	chr10:43678702-43680755	+	CDS	CSGALNACT2	-67.8	0
FE86853	chr11:118606217-118606262	-	Unannotated		-67.8	0
FE31301	chr1:54433339-54433844	+	CDS	LRRC42	-67.75	0
FE34803	chr1:100547967-100548482	+	Unannotated		-67.75	0
FE372566	chr3:160120479-160120655	+	CDS	SMC4	-67.75	0
FE428523	chr5:73415448-73416233	-	Unannotated		-67.75	0
FE553337	chr9:98451104-98451155	+	Unannotated		-67.75	0
FE206092	chr16:24835647-24836177	+	3'-UTR	TNRC6A	-67.7	0
FE322970	chr2:231683239-231685787	+	CDS	CAB39	-67.7	0
FE514460	chr7:105730859-105732385	-	CDS	SYPL1	-67.7	0
FE564309	chr9:77595845-77598780	-	CDS	C9orf41	-67.7	0
FE85841	chr11:111368723-111368934	-	CDS	BTG4	-67.7	0
FE200155	chr16:77316699-77317144	-	3'-UTR	ADAMTS18	-67.65	0
FE427415	chr5:56066358-56066575	-	Unannotated		-67.65	0
FE86182	chr11:114411562-114411618	-	Intron	FAM55A	-67.65	0
FE186234	chr15:58887592-58889037	-	3'-UTR	ADAM10	-67.6	0
FE351954	chr22:24176467-24176684	+	CDS	SMARCB1	-67.6	0
FE585124	chrX:77081865-77084513	-	3'-UTR	MAGT1	-67.6	0
FE172212	chr15:33859109-33860558	+	Intron	RYR3	-67.55	0
FE506956	chr7:19744403-19744523	-	CDS	TWISTNB	-67.55	0
FE208270	chr16:57361570-57361622	+	Unannotated		-67.5	0
FE276709	chr2:9724453-9724693	-	3'-UTR	YWHAQ	-67.5	0
FE408173	chr4:185650114-185650169	-	CDS	MLF1IP	-67.5	0
FE233639	chr17:55230588-55231291	+	Unannotated		-67.45	0
FE563449	chr9:37881899-37882861	-	1st exon of noncoding	BC062753	-67.45	0
FE82454	chr11:77411766-77413540	-	5'-UTR	RSF1	-67.45	0
FE97736	chr11:75115091-75115251	+	CDS	RPS3	-67.45	0
FE202916	chr16:2820883-2821415	+	3'-UTR	SRRM2	-67.4	0
FE214725	chr17:4172515-4174099	-	3'-UTR	UBE2G1	-67.4	0
FE342407	chr21:9993420-9995486	-	Unannotated		-67.4	0
FE450971	chr5:138269610-138270506	+	CDS	CTNNA1	-67.4	0
FE566894	chr9:101052490-101052995	-	CDS	GABBR2	-67.4	0
FE537985	chr8:38707436-38707686	+	3'-UTR	TACC1	-67.35	0
FE537987	chr8:38708394-38710533	+	3'-UTR	TACC1	-67.35	0
FE150011	chr13:113977020-113977761	+	3'-UTR	LAMP1	-67.3	0
FE4942	chr1:33610998-33613103	-	CDS	TRIM62	-67.3	0
FE143517	chr13:32893266-32893462	+	5'-UTR	BRCA2	-67.25	0
FE20943	chr1:229456751-229459874	-	3'-UTR	C1orf96	-67.25	0
FE380052	chr3:37030412-37031764	-	3'-UTR	EPM2AIP1	-67.25	0
FE457900	chr6:13621750-13622483	-	3'-UTR	RANBP9	-67.25	0
FE535984	chr8:21891620-21891786	+	CDS	NPM2	-67.25	0
FE5604	chr1:38181642-38182233	-	3'-UTR	EPHA10	-67.25	0
FE70033	chr10:105133159-105133463	+	CDS	TAF5	-67.25	0
FE219121	chr17:37651636-37651683	-	Unannotated		-67.2	0
FE326217	chr20:13763150-13763638	-	CDS	ESF1	-67.2	0
FE352399	chr22:26853762-26855306	+	Unannotated		-67.2	0
FE353567	chr22:35659071-35659219	+	5'-UTR	HMGXB4	-67.2	0
FE149849	chr13:113274158-113275605	+	Unannotated		-67.15	0
FE251449	chr18:72342939-72346753	+	5'-UTR	ZNF407	-67.15	0
FE32717	chr1:70710368-70710498	+	CDS	SRSF11	-67.15	0
FE36429	chr1:118169151-118171000	+	3'-UTR	FAM46C	-67.15	0
FE528697	chr8:99056895-99057316	-	CDS	RPL30	-67.15	0
FE581903	chrX:16863951-16864058	-	CDS	RBBP7	-67.15	0
FE117857	chr12:123779071-123780104	-	3'-UTR	SBNO1	-67.1	0
FE162820	chr14:35254983-35255122	-	CDS	BAZ1A	-67.1	0
FE362059	chr3:42265209-42267386	+	CDS	TRAK1	-67.1	0
FE384434	chr3:71005435-71007040	-	3'-UTR	FOXP1	-67.1	0
FE408476	chr4:187508983-187509148	-	3'-UTR	FAT1	-67.1	0
FE427874	chr5:64064332-64064579	-	5'-UTR	SREK1IP1	-67.1	0
FE442830	chr5:56526893-56527148	+	5'-UTR	GPBP1	-67.1	0
FE57228	chr10:105062550-105063705	-	CDS	PCGF6	-67.1	0
FE6712	chr1:46093159-46093428	-	3'-UTR	GPBP1L1	-67.1	0
FE177186	chr15:69721460-69721552	+	CDS	KIF23	-67.05	0
FE319223	chr2:200566012-200566067	+	Unannotated		-67.05	0
FE379007	chr3:24581526-24581568	-	Unannotated		-67.05	0
FE453771	chr5:159851246-159851337	+	CDS	PTTG1	-67.05	0
FE528464	chr8:95892455-95892584	-	3'-UTR	CCNE2	-67.05	0
FE551027	chr9:76381276-76381328	+	Unannotated		-67.05	0
FE552445	chr9:88636910-88637202	+	3'-UTR	NAA35	-67.05	0
FE562140	chr9:28043666-28046225	-	Intron	LINGO2	-67.05	0
FE11021	chr1:95367677-95367814	-	CDS	CNN3	-67	0
FE120986	chr12:11708723-11710150	+	other exon of noncoding	LOC338817	-67	0
FE143053	chr13:28240952-28241440	+	3'-UTR	POLR1D	-67	0
FE180170	chr15:90771362-90772894	+	CDS	SEMA4B	-67	0
FE188740	chr15:75663263-75664550	-	CDS	SIN3A	-67	0
FE200998	chr16:85007974-85009712	-	3'-UTR	ZDHHC7	-67	0
FE202871	chr16:2699750-2700264	+	Unannotated		-67	0
FE204839	chr16:15129830-15131722	+	CDS	PDXDC1	-67	0
FE20996	chr1:229577080-229577772	-	CDS	NUP133	-67	0
FE234568	chr17:60968208-60968661	+	Unannotated		-67	0
FE248048	chr18:36125930-36136146	+	Unannotated		-67	0
FE255970	chr19:16628702-16629987	-	CDS	CHERP	-67	0
FE26438	chr1:24113773-24114723	+	CDS	PITHD1	-67	0
FE323947	chr2:238006308-238007520	+	CDS	COPS8	-67	0
FE330306	chr20:54944471-54945395	-	CDS	AURKA	-67	0
FE335525	chr20:39690034-39690130	+	CDS	TOP1	-67	0
FE358174	chr3:12623617-12625121	+	CDS	MKRN2	-67	0
FE359573	chr3:23960688-23962592	+	CDS	RPL15	-67	0
FE406799	chr4:164446578-164449120	-	3'-UTR	MARCH1	-67	0
FE440681	chr5:15937575-15939908	+	3'-UTR	FBXL7	-67	0
FE441567	chr5:34823068-34824596	+	CDS	RAI14	-67	0
FE44300	chr1:214818218-214820739	+	CDS	CENPF	-67	0
FE463579	chr6:74078944-74079071	-	CDS	OOEP	-67	0
FE467025	chr6:111659515-111659568	-	Intron	REV3L	-67	0
FE489561	chr7:7284625-7288249	+	3'-UTR	C1GALT1	-67	0
FE525595	chr8:54879114-54880670	-	CDS	TCEA1	-67	0
FE526142	chr8:66514691-66516817	-	CDS	ARMC1	-67	0
FE531385	chr8:127564646-127569385	-	CDS	FAM84B	-67	0
FE535030	chr8:11695897-11696821	+	CDS	FDFT1	-67	0
FE576350	chrX:50660601-50660672	+	Unannotated		-67	0
FE579724	chrX:133634060-133634700	+	CDS	HPRT1	-67	0
FE584704	chrX:70279095-70280616	-	1st exon of noncoding	BC080535	-67	0
FE586352	chrX:112018102-112021820	-	CDS	AMOT	-67	0
FE93775	chr11:44080096-44080250	+	CDS	ACCSL	-67	0
FE109245	chr12:50569561-50571852	-	CDS	LIMA1	-66.95	0
FE213721	chr17:1323985-1326959	-	CDS	CRK	-66.95	0
FE231583	chr17:40818621-40819024	+	CDS	TUBG2	-66.95	0
FE491859	chr7:27831626-27831849	+	CDS	TAX1BP1	-66.95	0
FE513526	chr7:100032903-100033138	-	CDS	PPP1R35	-66.95	0
FE536916	chr8:27660829-27662508	+	CDS	ESCO2	-66.95	0
FE323020	chr2:231948284-231948477	+	CDS	PSMD1	-66.9	0
FE39570	chr1:171595588-171596029	+	Unannotated		-66.9	0
FE481379	chr6:90573576-90574090	+	CDS	CASP8AP2	-66.9	0
FE187698	chr15:67493865-67494840	-	3'-UTR	AAGAB	-66.85	0
FE252770	chr19:2037469-2039213	-	CDS	MKNK2	-66.85	0
FE413602	chr4:58192373-58192429	+	Unannotated		-66.85	0
FE429357	chr5:79434559-79437140	-	3'-UTR	SERINC5	-66.85	0
FE441696	chr5:36168417-36168549	+	CDS	SKP2	-66.85	0
FE45849	chr1:231700285-231702307	+	CDS	TSNAX	-66.85	0
FE475433	chr6:25619768-25620752	+	CDS	LRRC16A	-66.85	0
FE454521	chr5:169020359-169020552	+	5'-UTR	CCDC99	-66.8	0
FE170254	chr14:102551018-102551324	-	CDS	HSP90AA1	-66.75	0
FE191676	chr15:101597679-101599472	-	Unannotated		-66.75	0
FE219268	chr17:38556122-38556231	-	CDS	TOP2A	-66.75	0
FE377981	chr3:14222319-14222378	-	Unannotated		-66.75	0
FE383913	chr3:65386425-65386474	-	Intron	MAGI1	-66.75	0
FE557371	chr9:131456924-131457811	+	CDS	SET	-66.75	0
FE562623	chr9:33110639-33113234	-	3'-UTR	B4GALT1	-66.75	0
FE70558	chr10:111894288-111894559	+	3'-UTR	ADD3	-66.75	0
FE110856	chr12:63493011-63493355	-	Unannotated		-66.7	0
FE126460	chr12:67961491-67962472	+	Unannotated		-66.7	0
FE212068	chr16:84812542-84813403	+	CDS	USP10	-66.7	0
FE222289	chr17:58511024-58512464	-	1st exon of noncoding	L32131	-66.7	0
FE390757	chr3:153993455-153994079	-	CDS	DHX36	-66.7	0
FE558454	chr9:136217351-136217926	+	CDS	RPL7A	-66.65	0
FE420075	chr4:152024025-152024231	+	CDS	RPS3A	-66.6	0
FE62431	chr10:15139053-15139760	+	5'-UTR	RPP38	-66.6	0
FE541643	chr8:98737490-98738545	+	3'-UTR	MTDH	-66.55	0
FE178064	chr15:76192301-76192440	+	3'-UTR	UBE2Q2	-66.5	0
FE192612	chr16:2303115-2304025	-	CDS	RNPS1	-66.5	0
FE205120	chr16:18608090-18609617	+	3'-UTR	ABCC6P1	-66.5	0
FE137549	chr13:51943097-51943426	-	CDS	INTS6	-66.45	0
FE166985	chr14:73741860-73743983	-	CDS	NUMB	-66.45	0
FE119164	chr12:550820-551808	+	CDS	CCDC77	-66.4	0
FE189088	chr15:77473103-77474314	-	5'-UTR	PEAK1	-66.4	0
FE330721	chr20:58486805-58486889	-	CDS	SYCP2	-66.4	0
FE83617	chr11:86656723-86658489	-	3'-UTR	FZD4	-66.4	0
FE307624	chr2:71649960-71651151	+	CDS	ZNF638	-66.35	0
FE338198	chr20:58349302-58349559	+	CDS	PHACTR3	-66.35	0
FE94890	chr11:59734548-59734636	+	other exon of noncoding	AB231702	-66.35	0
FE267925	chr19:21131629-21132990	+	CDS	ZNF85	-66.3	0
FE302961	chr2:32380505-32382708	+	3'-UTR	SPAST	-66.3	0
FE304514	chr2:44459457-44461214	+	CDS	PPM1B	-66.3	0
FE311690	chr2:120861743-120862340	+	CDS	EPB41L5	-66.3	0
FE34900	chr1:101440827-101442040	+	3'-UTR	SLC30A7	-66.3	0
FE378100	chr3:15297326-15297521	-	3'-UTR	SH3BP5	-66.3	0
FE444044	chr5:68473269-68474143	+	CDS	CCNB1	-66.3	0
FE495912	chr7:77854124-77855653	+	Unannotated		-66.3	0
FE19848	chr1:220323121-220324704	-	CDS	RAB3GAP2	-66.25	0
FE356978	chr3:5220337-5222596	+	CDS	ARL8B	-66.25	0
FE485885	chr6:151162892-151163562	+	3'-UTR	PLEKHG1	-66.25	0
FE527155	chr8:79468736-79468834	-	other exon of noncoding	BC036404	-66.2	0
FE528692	chr8:99053927-99054078	-	CDS	RPL30	-66.2	0
FE863	chr1:6281254-6282737	-	3'-UTR	ICMT	-66.2	0
FE137546	chr13:51939537-51939969	-	CDS	INTS6	-66.15	0
FE417429	chr4:113565826-113566027	+	5'-UTR	LARP7	-66.15	0
FE427600	chr5:59892743-59893738	-	CDS	DEPDC1B	-66.15	0
FE43371	chr1:207510679-207510754	+	CDS	CD55	-66.15	0
FE518562	chr7:143550184-143550336	-	3'-UTR	FAM115A	-66.15	0
FE526168	chr8:66630687-66630962	-	3'-UTR	PDE7A	-66.15	0
FE155670	chr14:67851080-67853197	+	3'-UTR	EIF2S1	-66.1	0
FE163983	chr14:50267138-50267405	-	5'-UTR	NEMF	-66.1	0
FE262956	chr19:57980871-57985499	-	CDS	ZNF772	-66.1	0
FE382895	chr3:57124005-57125388	-	3'-UTR	IL17RD	-66.1	0
FE415734	chr4:90033219-90035977	+	5'-UTR	TIGD2	-66.1	0
FE554100	chr9:104309105-104309248	+	CDS	RNF20	-66.1	0
FE272455	chr19:49468921-49469173	+	CDS	FTL	-66.05	0
FE319297	chr2:201435778-201438700	+	CDS	SGOL2	-66.05	0
FE331886	chr20:3851217-3851333	+	3'-UTR	MAVS	-66.05	0
FE333846	chr20:30371516-30371711	+	CDS	TPX2	-66.05	0
FE425855	chr5:32124814-32126731	-	CDS	GOLPH3	-66.05	0
FE448492	chr5:112321533-112321683	+	CDS	DCP2	-66.05	0
FE457260	chr6:6314934-6316309	-	Intron	F13A1	-66.05	0
FE501942	chr7:136623652-136623708	+	Intron	CHRM2	-66.05	0
FE513296	chr7:98779506-98779782	-	CDS	KPNA7	-66.05	0
FE523619	chr8:25701921-25702137	-	CDS	EBF2	-66.05	0
FE9088	chr1:68917240-68917280	-	Unannotated		-66.05	0
FE102905	chr11:121061427-121062204	+	Unannotated		-66	0
FE11214	chr1:100584582-100584693	-	CDS	SASS6	-66	0
FE113664	chr12:95927570-95928019	-	CDS	USP44	-66	0
FE11486	chr1:109190915-109191608	-	CDS	HENMT1	-66	0
FE129202	chr12:98995150-98995487	+	CDS	SLC25A3	-66	0
FE130654	chr12:109548652-109548791	+	3'-UTR	UNG	-66	0
FE136188	chr13:41345121-41345526	-	5'-UTR	MRPS31	-66	0
FE13916	chr1:154179267-154179769	-	Upstream of coding	C1orf189	-66	0
FE14813	chr1:159887887-159888637	-	CDS	TAGLN2	-66	0
FE158547	chr14:90870728-90870858	+	CDS	CALM1|CALM3	-66	0
FE158677	chr14:92587857-92588472	+	5'-UTR	CPSF2	-66	0
FE160565	chr14:104199518-104199957	+	3'-UTR	ZFYVE21	-66	0
FE239676	chr18:21111671-21111844	-	3'-UTR	NPC1	-66	0
FE241920	chr18:44681804-44682032	-	3'-UTR	IER3IP1	-66	0
FE262636	chr19:56403065-56403435	-	Unannotated		-66	0
FE26387	chr1:24019118-24019236	+	CDS	RPL11	-66	0
FE26973	chr1:26754372-26756221	+	3'-UTR	LIN28A	-66	0
FE274448	chr19:56392837-56393222	+	CDS	NLRP4	-66	0
FE310016	chr2:99985857-99985944	+	CDS	EIF5B	-66	0
FE320899	chr2:211897136-211897299	+	Unannotated		-66	0
FE325571	chr20:5080864-5081384	-	3'-UTR	C20orf30	-66	0
FE329739	chr20:49456748-49457033	-	Unannotated		-66	0
FE376765	chr3:1991751-1992071	-	Unannotated		-66	0
FE386451	chr3:115750392-115750446	-	Intron	LSAMP	-66	0
FE38692	chr1:162492210-162494106	+	CDS	UHMK1	-66	0
FE407409	chr4:170907759-170910973	-	3'-UTR	MFAP3L	-66	0
FE41813	chr1:192780532-192781401	+	CDS	RGS2	-66	0
FE428940	chr5:76987046-76987320	-	CDS	TBCA	-66	0
FE470804	chr6:153296199-153296736	-	5'-UTR	FBXO5	-66	0
FE485683	chr6:149730743-149732748	+	CDS	TAB2	-66	0
FE491982	chr7:28860262-28861392	+	3'-UTR	CREB5	-66	0
FE51014	chr10:32094364-32096433	-	3'-UTR	ARHGAP12	-66	0
FE534796	chr8:10268657-10269699	+	Intron	MSRA	-66	0
FE539260	chr8:64123355-64125346	+	3'-UTR	YTHDF3	-66	0
FE539955	chr8:75278803-75279109	+	3'-UTR	GDAP1	-66	0
FE56176	chr10:98280685-98281029	-	3'-UTR	TM9SF3	-66	0
FE56959	chr10:103541078-103541300	-	3'-UTR	NPM3	-66	0
FE582133	chrX:19552546-19554576	-	CDS	SH3KBP1	-66	0
FE67357	chr10:86276339-86278278	+	3'-UTR	FAM190B	-66	0
FE95882	chr11:65119844-65119942	+	3'-UTR	DPF2	-66	0
FE165172	chr14:57673314-57675504	-	CDS	EXOC5	-65.95	0
FE272669	chr19:49994691-49994804	+	CDS	RPL13A	-65.95	0
FE309333	chr2:87000696-87001427	+	3'-UTR	RMND5A	-65.95	0
FE3601	chr1:25555489-25555614	-	CDS	SYF2	-65.95	0
FE428021	chr5:66601040-66601092	-	Unannotated		-65.95	0
FE433446	chr5:132195468-132195806	-	Unannotated		-65.95	0
FE492119	chr7:29606127-29606693	+	CDS	PRR15	-65.95	0
FE56961	chr10:103542015-103542103	-	CDS	NPM3	-65.95	0
FE1378	chr1:9789089-9789840	-	3'-UTR	CLSTN1	-65.9	0
FE218340	chr17:33336132-33337862	-	3'-UTR	RAD51D|RFFL	-65.9	0
FE373084	chr3:169693397-169693588	+	CDS	SEC62	-65.9	0
FE426817	chr5:43535636-43535708	-	CDS	PAIP1	-65.9	0
FE429592	chr5:81571414-81572081	-	CDS	RPS23	-65.9	0
FE496307	chr7:84613881-84614185	+	Unannotated		-65.9	0
FE566742	chr9:100362362-100364899	-	CDS	TSTD2	-65.9	0
FE64061	chr10:37262857-37262911	+	Unannotated		-65.9	0
FE125045	chr12:54678043-54678101	+	CDS	HNRNPA1	-65.85	0
FE13443	chr1:151023458-151024021	-	3'-UTR	CDC42SE1	-65.85	0
FE245069	chr18:212263-212622	+	3'-UTR	USP14	-65.85	0
FE295835	chr2:209100949-209101796	-	3'-UTR	IDH1	-65.85	0
FE526480	chr8:71022010-71023956	-	Unannotated		-65.85	0
FE576349	chrX:50659492-50660511	+	CDS	BMP15	-65.85	0
FE358	chr1:1717082-1717325	-	3'-UTR	GNB1	-65.8	0
FE441695	chr5:36166622-36166764	+	5'-UTR	SKP2	-65.8	0
FE458997	chr6:24278277-24278439	-	CDS	DCDC2	-65.8	0
FE301484	chr2:23275210-23275264	+	Unannotated		-65.75	0
FE451979	chr5:145883397-145883569	+	CDS	TCERG1	-65.75	0
FE543329	chr8:119919111-119919245	+	Unannotated		-65.75	0
FE136001	chr13:39584898-39584995	-	3'-UTR	PROSER1	-65.7	0
FE154360	chr14:59814257-59814341	+	CDS	DAAM1	-65.7	0
FE283675	chr2:69546909-69548594	-	3'-UTR	GFPT1	-65.7	0
FE445091	chr5:75993824-75993940	+	CDS	IQGAP2	-65.7	0
FE447680	chr5:106589430-106589485	+	Unannotated		-65.7	0
FE564147	chr9:74975026-74975135	-	5'-UTR	ZFAND5	-65.7	0
FE307395	chr2:70166984-70170079	+	3'-UTR	MXD1	-65.65	0
FE402398	chr4:104053850-104054047	-	CDS	CENPE	-65.65	0
FE455029	chr5:172396417-172396777	+	CDS	RPL26L1	-65.65	0
FE507278	chr7:23350833-23351403	-	3'-UTR	IGF2BP3	-65.65	0
FE547325	chr9:6460578-6460791	+	5'-UTR	UHRF2	-65.65	0
FE68496	chr10:96057333-96057384	+	Intron	PLCE1	-65.65	0
FE296036	chr2:212240444-212242284	-	3'-UTR	ERBB4	-65.6	0
FE320342	chr2:207171396-207175915	+	CDS	ZDBF2	-65.6	0
FE463578	chr6:74078333-74078586	-	CDS	OOEP	-65.6	0
FE468111	chr6:121655423-121655937	-	5'-UTR	C6orf170	-65.6	0
FE546920	chr9:2186096-2186228	+	CDS	SMARCA2	-65.6	0
FE109177	chr12:50382945-50383960	-	3'-UTR	RACGAP1	-65.55	0
FE136211	chr13:41506285-41508191	-	CDS	ELF1	-65.55	0
FE107518	chr12:29534048-29534341	-	5'-UTR	ERGIC2	-65.5	0
FE153768	chr14:56078738-56079227	+	5'-UTR	KTN1	-65.5	0
FE175213	chr15:54979455-54979510	+	Unannotated		-65.5	0
FE519461	chr7:151832470-151832891	-	3'-UTR	MLL3	-65.5	0
FE521130	chr8:3518014-3518073	-	Intron	CSMD1	-65.5	0
FE70560	chr10:111894987-111895380	+	3'-UTR	ADD3	-65.5	0
FE219270	chr17:38556528-38556661	-	CDS	TOP2A	-65.45	0
FE270030	chr19:38782480-38783229	+	CDS	SPINT2	-65.45	0
FE364833	chr3:63322187-63322305	+	Intron	SYNPR	-65.45	0
FE567915	chr9:112140810-112141539	-	3'-UTR	PTPN3	-65.45	0
FE575155	chrX:30649039-30649100	+	Unannotated		-65.45	0
FE97151	chr11:70281249-70281395	+	CDS	CTTN	-65.45	0
FE320900	chr2:211898392-211899617	+	Unannotated		-65.4	0
FE491070	chr7:21603734-21606837	+	CDS	DNAH11	-65.4	0
FE15485	chr1:169396526-169396821	-	5'-UTR	C1orf114	-65.35	0
FE27426	chr1:28293267-28294608	+	CDS	XKR8	-65.35	0
FE367877	chr3:120500838-120501924	+	3'-UTR	GTF2E1	-65.35	0
FE384340	chr3:69171244-69171562	-	5'-UTR	LMOD3	-65.35	0
FE453918	chr5:162896630-162896835	+	CDS	HMMR	-65.35	0
FE513298	chr7:98782552-98782911	-	CDS	KPNA7	-65.35	0
FE140752	chr13:99104438-99105289	-	3'-UTR	STK24	-65.3	0
FE282170	chr2:55561230-55561796	-	CDS	CCDC88A	-65.3	0
FE360777	chr3:32932093-32935218	+	CDS	TRIM71	-65.3	0
FE482754	chr6:111214681-111216910	+	CDS	AMD1	-65.3	0
FE70045	chr10:105147768-105148823	+	CDS	TAF5	-65.3	0
FE2466	chr1:18720338-18720699	-	Unannotated		-65.25	0
FE336370	chr20:44686703-44688791	+	3'-UTR	SLC12A5	-65.25	0
FE351230	chr22:18209885-18212059	+	CDS	BCL2L13	-65.25	0
FE542013	chr8:101165533-101166164	+	CDS	POLR2K	-65.25	0
FE207285	chr16:46671512-46671566	+	Unannotated		-65.2	0
FE217111	chr17:19677471-19679720	-	CDS	ULK2	-65.2	0
FE365504	chr3:73096373-73096501	+	CDS	PPP4R2	-65.2	0
FE417037	chr4:108832290-108836198	+	3'-UTR	SGMS2	-65.2	0
FE461070	chr6:36461664-36463754	-	CDS	STK38	-65.2	0
FE524418	chr8:33338592-33338643	-	Intron	TTI2	-65.2	0
FE551522	chr9:80879063-80879232	+	5'-UTR	CEP78	-65.2	0
FE563722	chr9:70884462-70884518	-	Unannotated		-65.2	0
FE183203	chr15:38163610-38164092	-	Unannotated		-65.15	0
FE227329	chr17:7416371-7417936	+	CDS	POLR2A	-65.15	0
FE395968	chr4:7032281-7034889	-	Unannotated		-65.15	0
FE114507	chr12:104166081-104167679	-	3'-UTR	NT5DC3	-65.1	0
FE158465	chr14:90485667-90485762	+	CDS	TDP1	-65.1	0
FE267230	chr19:18478408-18479274	+	3'-UTR	PGPEP1	-65.1	0
FE343789	chr21:33975471-33975556	-	CDS	C21orf59	-65.1	0
FE56960	chr10:103541484-103541590	-	CDS	NPM3	-65.1	0
FE573700	chrX:13764970-13765077	+	5'-UTR	OFD1	-65.1	0
FE10064	chr1:85136329-85136475	-	5'-UTR	SSX2IP	-65.05	0
FE112487	chr12:82752002-82752263	-	5'-UTR	CCDC59	-65.05	0
FE184120	chr15:43650569-43652074	-	3'-UTR	ZSCAN29	-65.05	0
FE208481	chr16:58438411-58439945	+	CDS	GINS3	-65.05	0
FE269390	chr19:36145473-36145564	+	CDS	COX6B1	-65.05	0
FE278238	chr2:24290454-24290720	-	CDS	SF3B14	-65.05	0
FE33802	chr1:90179729-90180783	+	CDS	LRRC8C	-65.05	0
FE388206	chr3:129366633-129369289	-	3'-UTR	TMCC1	-65.05	0
FE451354	chr5:140085199-140086267	+	CDS	ZMAT2	-65.05	0
FE514725	chr7:107572633-107572732	-	CDS	LAMB1	-65.05	0
FE97127	chr11:70229781-70230205	+	3'-UTR	PPFIA1	-65.05	0
FE125042	chr12:54676585-54676658	+	CDS	HNRNPA1	-65	0
FE132962	chr12:124497252-124499987	+	CDS	ZNF664	-65	0
FE162828	chr14:35272060-35272191	-	CDS	BAZ1A	-65	0
FE187328	chr15:65550489-65550707	-	3'-UTR	PARP16	-65	0
FE188072	chr15:70960766-70961797	-	CDS	UACA	-65	0
FE190748	chr15:91509264-91510406	-	CDS	PRC1	-65	0
FE195175	chr16:20986337-20986736	-	Intron	DNAH3	-65	0
FE196054	chr16:30005647-30006140	-	CDS	HIRIP3	-65	0
FE201806	chr16:89348086-89352074	-	CDS	ANKRD11	-65	0
FE20297	chr1:225589352-225589915	-	3'-UTR	LBR	-65	0
FE205552	chr16:21666894-21667048	+	3'-UTR	METTL9	-65	0
FE208308	chr16:57504984-57505915	+	CDS	POLR2C	-65	0
FE230043	chr17:29869871-29870390	+	Unannotated		-65	0
FE235819	chr17:69827680-69827735	+	Unannotated		-65	0
FE238656	chr18:2916990-2920434	-	CDS	LPIN2	-65	0
FE296795	chr2:219139364-219139735	-	3'-UTR	TMBIM1	-65	0
FE30251	chr1:45243286-45243564	+	CDS	RPS8	-65	0
FE304905	chr2:46613328-46613639	+	3'-UTR	EPAS1	-65	0
FE335535	chr20:39708725-39708820	+	CDS	TOP1	-65	0
FE361057	chr3:34880970-34881662	+	Unannotated		-65	0
FE374798	chr3:184026513-184026833	+	CDS	PSMD2	-65	0
FE399283	chr4:56295491-56295778	-	1st exon of noncoding	AK096319	-65	0
FE408172	chr4:185646111-185646197	-	CDS	MLF1IP	-65	0
FE448527	chr5:112353944-112356742	+	3'-UTR	DCP2	-65	0
FE453770	chr5:159849716-159849900	+	CDS	PTTG1	-65	0
FE468740	chr6:131161087-131161334	-	3'-UTR	EPB41L2	-65	0
FE474314	chr6:15520301-15522253	+	CDS	JARID2	-65	0
FE495689	chr7:76889286-76889553	+	5'-UTR	CCDC146	-65	0
FE502456	chr7:141429331-141429478	+	CDS	WEE2	-65	0
FE528121	chr8:92971921-92972642	-	CDS	RUNX1T1	-65	0
FE537193	chr8:29963396-29965583	+	3'-UTR	LEPROTL1	-65	0
FE542788	chr8:110761113-110761538	+	Unannotated		-65	0
FE59683	chr10:126085939-126086650	-	CDS	OAT	-65	0
FE99586	chr11:95564200-95565854	+	CDS	CEP57	-65	0
FE143469	chr13:31904476-31904707	+	3'-UTR	B3GALTL	-64.95	0
FE152280	chr14:39648532-39648670	+	CDS	PNN	-64.95	0
FE164826	chr14:54941203-54942981	-	3'-UTR	GMFB	-64.95	0
FE17415	chr1:197070658-197071057	-	CDS	ASPM	-64.95	0
FE245702	chr18:8639053-8639383	+	3'-UTR	RAB12	-64.95	0
FE249363	chr18:48604743-48605919	+	CDS	SMAD4	-64.95	0
FE279733	chr2:36805753-36806010	-	CDS	FEZ2	-64.95	0
FE36254	chr1:116947137-116947377	+	3'-UTR	ATP1A1	-64.95	0
FE372219	chr3:156423861-156424498	+	3'-UTR	TIPARP	-64.95	0
FE384328	chr3:69156014-69158266	-	CDS	LMOD3	-64.95	0
FE388108	chr3:128888338-128889410	-	CDS	CNBP	-64.95	0
FE401488	chr4:89653153-89653332	-	5'-UTR	FAM13A	-64.95	0
FE405194	chr4:143655584-143656149	-	Intron	INPP4B	-64.95	0
FE420388	chr4:154557455-154557941	+	CDS	KIAA0922	-64.95	0
FE426816	chr5:43534955-43535072	-	CDS	PAIP1	-64.95	0
FE514878	chr7:108202669-108204519	-	3'-UTR	THAP5	-64.95	0
FE76382	chr11:17096644-17096743	-	CDS	RPS13	-64.95	0
FE137326	chr13:50275170-50275536	-	3'-UTR	KPNA3	-64.9	0
FE214942	chr17:4636829-4637774	-	3'-UTR	CXCL16	-64.9	0
FE21745	chr1:235993526-235993714	-	CDS	LYST	-64.9	0
FE317563	chr2:182323120-182324886	+	Intron	ITGA4	-64.9	0
FE340908	chr21:38537853-38538917	+	CDS	TTC3	-64.9	0
FE361780	chr3:40499382-40499482	+	CDS	RPL14	-64.9	0
FE451351	chr5:140081578-140081714	+	CDS	ZMAT2	-64.9	0
FE472594	chr6:673240-673293	+	Unannotated		-64.9	0
FE538570	chr8:48889252-48890483	+	CDS	MCM4	-64.9	0
FE117615	chr12:122825308-122826062	-	CDS	CLIP1	-64.85	0
FE397042	chr4:17633666-17634205	-	CDS	FAM184B	-64.85	0
FE419502	chr4:144465894-144466041	+	CDS	SMARCA5	-64.85	0
FE80641	chr11:65468331-65468384	-	Unannotated		-64.85	0
FE100188	chr11:102248227-102248481	+	CDS	BIRC2	-64.8	0
FE186646	chr15:61459681-61459732	-	Intron	RORA	-64.8	0
FE249284	chr18:48256050-48258396	+	CDS	MAPK4	-64.8	0
FE357753	chr3:10142911-10143448	+	CDS	FANCD2	-64.8	0
FE406224	chr4:155155536-155156441	-	CDS	DCHS2	-64.8	0
FE423392	chr5:1317865-1318436	-	3'-UTR	CLPTM1L	-64.8	0
FE556059	chr9:123259679-123259786	+	Unannotated		-64.8	0
FE94889	chr11:59733008-59733186	+	other exon of noncoding	AB231702	-64.8	0
FE14424	chr1:155978837-155979481	-	CDS	SSR2	-64.75	0
FE283419	chr2:66879969-66881704	-	Unannotated		-64.75	0
FE290220	chr2:153520169-153520277	-	CDS	PRPF40A	-64.75	0
FE47961	chr10:856496-859180	-	CDS	LARP4B	-64.75	0
FE486986	chr6:160176311-160177351	+	CDS	WTAP	-64.75	0
FE70556	chr10:111893853-111893991	+	3'-UTR	ADD3	-64.75	0
FE12350	chr1:115260421-115260835	-	CDS	CSDE1	-64.7	0
FE144456	chr13:42089196-42089709	+	Unannotated		-64.7	0
FE158545	chr14:90867575-90867755	+	5'-UTR	CALM3	-64.7	0
FE288084	chr2:128619615-128622178	-	3'-UTR	AMMECR1L	-64.7	0
FE382818	chr3:56656035-56657943	-	CDS	FAM208A	-64.7	0
FE94626	chr11:57510336-57510512	+	3'-UTR	C11orf31	-64.7	0
FE272785	chr19:50191426-50191704	+	Upstream of coding	C19orf76	-64.65	0
FE372586	chr3:160129710-160129872	+	5'-UTR	SMC4	-64.65	0
FE410443	chr4:10118635-10129402	+	1st exon of noncoding	DQ573667|DQ581767|DQ583133|DQ584082|DQ589421	-64.65	0
FE491267	chr7:23213649-23215043	+	CDS	KLHL7	-64.65	0
FE561035	chr9:19378707-19378914	-	CDS	RPS6	-64.65	0
FE95483	chr11:63595035-63595174	+	3'-UTR	C11orf84	-64.65	0
FE206072	chr16:24802553-24803134	+	CDS	TNRC6A	-64.6	0
FE361287	chr3:37368259-37368713	+	CDS	GOLGA4	-64.6	0
FE484364	chr6:133138620-133138712	+	CDS	RPS12	-64.6	0
FE565272	chr9:86583073-86584379	-	CDS	HNRNPK	-64.6	0
FE584558	chrX:65426181-65426240	-	Unannotated		-64.6	0
FE106250	chr12:13987010-13989027	-	Intron	GRIN2B	-64.55	0
FE132428	chr12:122353762-122353850	+	CDS	PSMD9	-64.55	0
FE14941	chr1:160515414-160515724	-	3'-UTR	CD84	-64.55	0
FE170255	chr14:102552095-102552454	-	CDS	HSP90AA1	-64.55	0
FE456067	chr5:179155607-179156589	+	CDS	CANX	-64.55	0
FE497685	chr7:99054448-99054996	+	3'-UTR	CPSF4	-64.55	0
FE100671	chr11:107974918-107978565	+	CDS	CUL5	-64.5	0
FE100790	chr11:108535628-108536066	+	5'-UTR	DDX10	-64.5	0
FE445853	chr5:80597356-80597654	+	5'-UTR	ZCCHC9	-64.5	0
FE491852	chr7:27805454-27805640	+	CDS	TAX1BP1	-64.5	0
FE124103	chr12:50156657-50158717	+	CDS	TMBIM6	-64.45	0
FE157271	chr14:76176109-76176205	+	3'-UTR	TTLL5	-64.45	0
FE231372	chr17:39847034-39847900	+	CDS	EIF1	-64.45	0
FE453815	chr5:160820291-160820352	+	Unannotated		-64.45	0
FE157099	chr14:75369650-75370437	+	3'-UTR	DLST	-64.4	0
FE178470	chr15:79178488-79178569	+	5'-UTR	MORF4L1	-64.4	0
FE19366	chr1:214365847-214366588	-	Unannotated		-64.4	0
FE491857	chr7:27827039-27827222	+	CDS	TAX1BP1	-64.4	0
FE583642	chrX:47834612-47835303	-	3'-UTR	ZNF182	-64.4	0
FE142968	chr13:27260997-27263063	+	3'-UTR	WASF3	-64.35	0
FE154187	chr14:58830891-58832018	+	CDS	ARID4A	-64.35	0
FE272670	chr19:49994986-49995567	+	CDS	RPL13A	-64.35	0
FE314946	chr2:159946104-159948319	+	Intron	TANC1	-64.35	0
FE76010	chr11:13409567-13410277	-	3'-UTR	BTBD10	-64.35	0
FE188048	chr15:70863301-70865758	-	Unannotated		-64.3	0
FE188884	chr15:76227561-76228218	-	Unannotated		-64.3	0
FE334460	chr20:33096885-33099312	+	3'-UTR	ITCH	-64.3	0
FE432063	chr5:114546398-114547419	-	3'-UTR	PGGT1B	-64.3	0
FE58889	chr10:120101713-120101949	-	5'-UTR	FAM204A	-64.3	0
FE361304	chr3:37407571-37408221	+	CDS	GOLGA4	-64.25	0
FE39850	chr1:173754306-173755941	+	CDS	KLHL20	-64.25	0
FE44195	chr1:213649882-213652061	+	Unannotated		-64.25	0
FE448427	chr5:112178574-112179342	+	CDS	APC	-64.25	0
FE550352	chr9:47035470-47035522	+	Unannotated		-64.25	0
FE561514	chr9:23691812-23692005	-	3'-UTR	ELAVL2	-64.25	0
FE573715	chrX:13780463-13780563	+	CDS	OFD1	-64.25	0
FE302724	chr2:29404454-29406673	+	CDS	CLIP4	-64.2	0
FE541213	chr8:95718153-95719692	+	CDS	ESRP1	-64.2	0
FE580535	chrX:150156251-150159282	+	CDS	HMGB3	-64.2	0
FE98267	chr11:82400835-82400983	+	Unannotated		-64.2	0
FE225273	chr17:78149752-78149800	-	Unannotated		-64.15	0
FE382184	chr3:52027621-52028142	-	CDS	RPL29	-64.15	0
FE70557	chr10:111894080-111894183	+	3'-UTR	ADD3	-64.15	0
FE201254	chr16:86772036-86773280	-	Unannotated		-64.1	0
FE209608	chr16:68732504-68732644	+	3'-UTR	CDH3	-64.1	0
FE442806	chr5:56471248-56472227	+	5'-UTR	GPBP1	-64.1	0
FE573703	chrX:13767548-13767652	+	5'-UTR	OFD1	-64.1	0
FE586571	chrX:116021166-116021221	-	Unannotated		-64.1	0
FE112263	chr12:80203575-80203788	-	CDS	PPP1R12A	-64.05	0
FE13201	chr1:149914669-149915482	-	3'-UTR	OTUD7B	-64.05	0
FE136723	chr13:45912815-45912890	-	CDS	TPT1	-64.05	0
FE189752	chr15:83212381-83213232	-	3'-UTR	CPEB1	-64.05	0
FE221261	chr17:48939560-48941523	-	5'-UTR	TOB1	-64.05	0
FE230754	chr17:36556660-36561795	+	3'-UTR	SOCS7	-64.05	0
FE314121	chr2:152320230-152321385	+	CDS	RIF1	-64.05	0
FE55919	chr10:96122587-96122926	-	5'-UTR	NOC3L	-64.05	0
FE585096	chrX:76937012-76939039	-	CDS	ATRX	-64.05	0
FE8028	chr1:55533347-55534653	-	3'-UTR	USP24	-64.05	0
FE141500	chr13:108859787-108860685	-	3'-UTR	LIG4	-64	0
FE156402	chr14:72206849-72207762	+	1st exon of noncoding	DKFZp686G1344	-64	0
FE156613	chr14:73569920-73570186	+	CDS	RBM25	-64	0
FE199388	chr16:72818990-72821668	-	CDS	ZFHX3	-64	0
FE205866	chr16:23583569-23585703	+	3'-UTR	UBFD1	-64	0
FE20708	chr1:227333190-227333390	-	CDS	CDC42BPA	-64	0
FE214289	chr17:2592626-2593686	-	3'-UTR	KIAA0664	-64	0
FE227072	chr17:6546271-6546445	+	CDS	TXNDC17	-64	0
FE240886	chr18:33689069-33689664	-	CDS	SLC39A6	-64	0
FE268930	chr19:33870052-33872319	+	5'-UTR	CEBPG	-64	0
FE276710	chr2:9724744-9724974	-	3'-UTR	YWHAQ	-64	0
FE282039	chr2:55199344-55200272	-	3'-UTR	RTN4	-64	0
FE29376	chr1:40701486-40702495	+	CDS	RLF	-64	0
FE31010	chr1:52703604-52704083	+	CDS	ZFYVE9	-64	0
FE314122	chr2:152321442-152321891	+	CDS	RIF1	-64	0
FE323496	chr2:234203002-234204317	+	3'-UTR	ATG16L1	-64	0
FE329451	chr20:47729874-47730492	-	3'-UTR	STAU1	-64	0
FE330729	chr20:58495414-58495541	-	CDS	SYCP2	-64	0
FE368573	chr3:127340684-127341279	+	3'-UTR	MCM2	-64	0
FE374105	chr3:179110438-179110749	+	3'-UTR	MFN1	-64	0
FE381294	chr3:47892192-47893637	-	3'-UTR	MAP4	-64	0
FE403487	chr4:118265155-118265608	-	Unannotated		-64	0
FE417432	chr4:113567948-113568111	+	CDS	LARP7	-64	0
FE444043	chr5:68473066-68473176	+	CDS	CCNB1	-64	0
FE444924	chr5:74656139-74657530	+	CDS	HMGCR	-64	0
FE456862	chr6:3269204-3272672	-	3'-UTR	SLC22A23	-64	0
FE466265	chr6:105770161-105770970	-	Intron	PREP	-64	0
FE468602	chr6:129939832-129939997	-	CDS	ARHGAP18	-64	0
FE523909	chr8:28205767-28206338	-	CDS	ZNF395	-64	0
FE552693	chr9:91973638-91974539	+	CDS	SECISBP2	-64	0
FE56055	chr10:97365737-97366003	-	3'-UTR	ALDH18A1	-64	0
FE570744	chr9:132575231-132576305	-	CDS	TOR1A	-64	0
FE61201	chr10:5791466-5791737	+	CDS	FAM208B	-64	0
FE69397	chr10:102676329-102677057	+	5'-UTR	FAM178A	-64	0
FE110975	chr12:65107203-65108272	-	3'-UTR	GNS	-63.95	0
FE154332	chr14:59730161-59730378	+	5'-UTR	DAAM1	-63.95	0
FE274444	chr19:56390165-56390330	+	CDS	NLRP4	-63.95	0
FE31995	chr1:62905472-62905708	+	5'-UTR	USP1	-63.95	0
FE335543	chr20:39713102-39713208	+	CDS	TOP1	-63.95	0
FE379571	chr3:32523150-32523541	-	3'-UTR	CMTM6	-63.95	0
FE513593	chr7:100277132-100279378	-	CDS	GIGYF1	-63.95	0
FE560777	chr9:15470923-15471012	-	3'-UTR	PSIP1	-63.95	0
FE70228	chr10:106207456-106207575	+	CDS	CCDC147	-63.95	0
FE70559	chr10:111894679-111894916	+	3'-UTR	ADD3	-63.95	0
FE70641	chr10:112361401-112361642	+	CDS	SMC3	-63.95	0
FE110312	chr12:57145960-57146206	-	5'-UTR	PRIM1	-63.9	0
FE162307	chr14:29716595-29716650	-	Unannotated		-63.9	0
FE182782	chr15:34635221-34635557	-	5'-UTR	NOP10	-63.9	0
FE189928	chr15:83742720-83742789	-	Unannotated		-63.9	0
FE30388	chr1:46080977-46081143	+	CDS	NASP	-63.9	0
FE357609	chr3:9798753-9799075	+	CDS	OGG1	-63.9	0
FE37640	chr1:153963959-153964152	+	CDS	RPS27	-63.9	0
FE428536	chr5:73424892-73429116	-	Unannotated		-63.9	0
FE441698	chr5:36171707-36171840	+	CDS	SKP2	-63.9	0
FE83443	chr11:85669012-85669861	-	3'-UTR	PICALM	-63.9	0
FE85676	chr11:110134820-110134917	-	CDS	RDX	-63.9	0
FE328612	chr20:43126082-43127108	-	Intron	SERINC3	-63.85	0
FE378361	chr3:16628294-16630219	-	CDS	DAZL	-63.85	0
FE454525	chr5:169025480-169025583	+	CDS	CCDC99	-63.85	0
FE481094	chr6:87967455-87972476	+	CDS	ZNF292	-63.85	0
FE113370	chr12:93907885-93908819	-	Unannotated		-63.8	0
FE29729	chr1:43162330-43162615	+	CDS	YBX1	-63.8	0
FE346732	chr22:24936403-24939010	-	CDS	C22orf13	-63.8	0
FE537968	chr8:38693658-38693805	+	CDS	TACC1	-63.8	0
FE94896	chr11:59745462-59745633	+	Unannotated		-63.8	0
FE100822	chr11:108590524-108590612	+	CDS	DDX10	-63.75	0
FE11288	chr1:101838702-101838755	-	Unannotated		-63.75	0
FE261997	chr19:53745080-53746990	-	Intron	ZNF677	-63.75	0
FE311511	chr2:118851724-118852063	+	Intron	INSIG2	-63.75	0
FE315887	chr2:170492924-170494247	+	CDS	PPIG	-63.75	0
FE514612	chr7:106842189-106844068	-	CDS	COG5	-63.75	0
FE535604	chr8:17814773-17814930	+	CDS	PCM1	-63.75	0
FE562492	chr9:32540769-32543932	-	CDS	TOPORS	-63.75	0
FE12242	chr1:114935405-114937371	-	3'-UTR	TRIM33	-63.7	0
FE186894	chr15:63446021-63446257	-	CDS	RPS27L	-63.7	0
FE280588	chr2:42576849-42578477	-	CDS	COX7A2L	-63.7	0
FE28929	chr1:38174054-38175387	+	3'-UTR	CDCA8	-63.7	0
FE318361	chr2:190718972-190719854	+	5'-UTR	PMS1	-63.7	0
FE394397	chr3:196662490-196662999	-	3'-UTR	NCBP2	-63.7	0
FE14631	chr1:156565200-156565630	-	CDS	GPATCH4	-63.65	0
FE395129	chr4:1205238-1206210	-	CDS	CTBP1	-63.65	0
FE113038	chr12:90024282-90024421	-	CDS	ATP2B1	-63.6	0
FE128652	chr12:93792993-93796088	+	CDS	NUDT4	-63.6	0
FE194109	chr16:11935764-11935854	-	5'-UTR	RSL1D1	-63.6	0
FE194581	chr16:15959575-15961373	-	CDS	FOPNL	-63.6	0
FE216595	chr17:16040625-16040723	-	CDS	NCOR1	-63.6	0
FE256969	chr19:22018838-22019107	-	5'-UTR	ZNF43	-63.6	0
FE318990	chr2:198338496-198340033	+	CDS	COQ10B	-63.6	0
FE433181	chr5:130759656-130762657	-	3'-UTR	RAPGEF6	-63.6	0
FE528810	chr8:101020613-101021317	-	CDS	RGS22	-63.6	0
FE110334	chr12:57449424-57452957	-	3'-UTR	TMEM194A	-63.55	0
FE154179	chr14:58817848-58818015	+	CDS	ARID4A	-63.55	0
FE29857	chr1:43828629-43828873	+	CDS	CDC20	-63.55	0
FE358694	chr3:15292624-15294413	+	CDS	CAPN7	-63.55	0
FE564811	chr9:82221097-82221320	-	Unannotated		-63.55	0
FE575592	chrX:41206903-41209535	+	CDS	DDX3X	-63.55	0
FE276819	chr2:10581943-10582019	-	CDS	ODC1	-63.5	0
FE387629	chr3:125248266-125249408	-	CDS	OSBPL11	-63.5	0
FE508589	chr7:34789739-34791191	-	Intron	AAA1	-63.5	0
FE549298	chr9:33037014-33037120	+	CDS	DNAJA1	-63.5	0
FE100661	chr11:107948904-107948967	+	CDS	CUL5	-63.45	0
FE109066	chr12:49666047-49667115	-	5'-UTR	TUBA1C	-63.45	0
FE13418	chr1:150938241-150938643	-	CDS	CERS2	-63.45	0
FE254103	chr19:8027098-8028682	-	CDS	ELAVL1	-63.45	0
FE310486	chr2:109092212-109092306	+	CDS	GCC2	-63.45	0
FE408103	chr4:184911730-184911782	-	Unannotated		-63.45	0
FE540855	chr8:90377863-90377917	+	Unannotated		-63.45	0
FE118107	chr12:125397232-125397516	-	CDS	UBB|UBC	-63.4	0
FE123652	chr12:45825958-45826123	+	3'-UTR	ANO6	-63.4	0
FE13886	chr1:154128840-154130197	-	CDS	TPM3	-63.4	0
FE198176	chr16:66648652-66651753	-	CDS	CMTM4	-63.4	0
FE525456	chr8:53568568-53570467	-	CDS	RB1CC1	-63.4	0
FE527446	chr8:81886210-81888306	-	3'-UTR	PAG1	-63.4	0
FE69903	chr10:104416707-104417848	+	CDS	TRIM8	-63.4	0
FE24994	chr1:13910056-13910595	+	5'-UTR	PDPN	-63.35	0
FE298720	chr2:236283231-236283613	-	Unannotated		-63.35	0
FE369595	chr3:133306491-133309107	+	CDS	CDV3	-63.35	0
FE402088	chr4:101944655-101947208	-	CDS	PPP3CA	-63.35	0
FE108668	chr12:48099735-48099897	-	5'-UTR	RPAP3	-63.3	0
FE142203	chr13:20220583-20221431	+	5'-UTR	MPHOSPH8	-63.3	0
FE313922	chr2:150328741-150330649	+	3'-UTR	LYPD6	-63.3	0
FE103535	chr11:125525244-125526130	+	3'-UTR	CHEK1	-63.25	0
FE34221	chr1:93301756-93301949	+	5'-UTR	RPL5	-63.25	0
FE361282	chr3:37365395-37366783	+	CDS	GOLGA4	-63.25	0
FE496697	chr7:90042429-90045268	+	CDS	CLDN12	-63.25	0
FE100666	chr11:107965540-107965714	+	CDS	CUL5	-63.2	0
FE153976	chr14:57197836-57197890	+	Unannotated		-63.2	0
FE349357	chr22:41855728-41855987	-	3'-UTR	PHF5A	-63.2	0
FE455774	chr5:177311137-177311237	+	3'-UTR	LOC728554	-63.2	0
FE503124	chr7:148497602-148498198	+	CDS	CUL1	-63.2	0
FE529805	chr8:109794090-109797217	-	CDS	TMEM74	-63.2	0
FE154370	chr14:59830379-59830500	+	CDS	DAAM1	-63.15	0
FE260295	chr19:47278138-47279100	-	CDS	SLC1A5	-63.15	0
FE320637	chr2:209220435-209223467	+	3'-UTR	PIKFYVE	-63.15	0
FE553646	chr9:100773554-100773671	+	CDS	ANP32B	-63.15	0
FE153781	chr14:56103921-56104082	+	CDS	KTN1	-63.1	0
FE157227	chr14:76112752-76114490	+	CDS	FLVCR2	-63.1	0
FE287986	chr2:128262260-128262957	-	CDS	IWS1	-63.1	0
FE318318	chr2:190531099-190532322	+	CDS	ASNSD1	-63.1	0
FE385633	chr3:101404662-101404749	-	CDS	RPL24	-63.1	0
FE427016	chr5:53072993-53073095	-	Unannotated		-63.1	0
FE480870	chr6:83835228-83835452	+	CDS	DOPEY1	-63.1	0
FE571507	chr9:136228336-136230257	-	3'-UTR	SURF4	-63.1	0
FE81869	chr11:73386937-73388744	-	3'-UTR	RAB6A	-63.1	0
FE92650	chr11:33050149-33050338	+	CDS	DEPDC7	-63.1	0
FE93237	chr11:35828644-35829876	+	3'-UTR	TRIM44	-63.1	0
FE160390	chr14:103802017-103802273	+	5'-UTR	EIF5	-63.05	0
FE302110	chr2:27016682-27017500	+	3'-UTR	CENPA	-63.05	0
FE321797	chr2:220101050-220101372	+	CDS	ANKZF1	-63.05	0
FE332217	chr20:5975367-5975536	+	3'-UTR	MCM8	-63.05	0
FE480203	chr6:74073283-74073900	+	CDS	C6orf221	-63.05	0
FE525721	chr8:56986619-56986772	-	CDS	RPS20	-63.05	0
FE573691	chrX:13753373-13753465	+	5'-UTR	OFD1	-63.05	0
FE10900	chr1:94341824-94343381	-	5'-UTR	DNTTIP2	-63	0
FE113032	chr12:90010579-90010793	-	CDS	ATP2B1	-63	0
FE124713	chr12:53427575-53427818	+	CDS	EIF4B	-63	0
FE128917	chr12:96259784-96260241	+	CDS	SNRPF	-63	0
FE148241	chr13:96412933-96413052	+	CDS	DNAJC3	-63	0
FE153772	chr14:56085900-56086030	+	CDS	KTN1	-63	0
FE160455	chr14:103931891-103932130	+	5'-UTR	MARK3	-63	0
FE169635	chr14:94528443-94528966	-	5'-UTR	DDX24	-63	0
FE170252	chr14:102550131-102550303	-	CDS	HSP90AA1	-63	0
FE18411	chr1:205055266-205057936	-	CDS	RBBP5	-63	0
FE203041	chr16:3077609-3077735	+	CDS	THOC6	-63	0
FE229860	chr17:29326228-29326928	+	3'-UTR	RNF135	-63	0
FE231102	chr17:38153862-38154215	+	3'-UTR	PSMD3	-63	0
FE231222	chr17:38435325-38435484	+	3'-UTR	WIPF2	-63	0
FE232543	chr17:45759777-45761099	+	3'-UTR	KPNB1	-63	0
FE252071	chr18:77513659-77514505	+	CDS	CTDP1	-63	0
FE310013	chr2:99980735-99980884	+	CDS	EIF5B	-63	0
FE310021	chr2:99995781-99995891	+	CDS	EIF5B	-63	0
FE317779	chr2:183962391-183964358	+	3'-UTR	DUSP19	-63	0
FE325585	chr20:5098116-5098307	-	CDS	PCNA	-63	0
FE331600	chr20:2127932-2129200	+	3'-UTR	STK35	-63	0
FE334141	chr20:31437152-31438182	+	3'-UTR	MAPRE1	-63	0
FE345598	chr21:47609038-47611143	-	CDS	LSS	-63	0
FE349655	chr22:42979731-42981891	-	CDS	POLDIP3	-63	0
FE3708	chr1:26160499-26161980	-	CDS	C1orf135	-63	0
FE372596	chr3:160135513-160135744	+	CDS	SMC4	-63	0
FE402413	chr4:104068513-104068789	-	CDS	CENPE	-63	0
FE409983	chr4:6643485-6644429	+	3'-UTR	MRFAP1	-63	0
FE437771	chr5:173034696-173034813	-	3'-UTR	BOD1	-63	0
FE440543	chr5:14693688-14694935	+	3'-UTR	FAM105B	-63	0
FE450083	chr5:131931265-131931505	+	CDS	RAD50	-63	0
FE454857	chr5:170818710-170818803	+	CDS	NPM1	-63	0
FE502709	chr7:144570613-144570860	+	Unannotated		-63	0
FE529175	chr8:103265937-103266353	-	3'-UTR	UBR5	-63	0
FE538820	chr8:56737323-56737951	+	3'-UTR	TGS1	-63	0
FE560781	chr9:15472630-15472733	-	CDS	PSIP1	-63	0
FE79737	chr11:61567117-61568782	-	3'-UTR	FADS1	-63	0
FE96187	chr11:65826365-65826516	+	CDS	SF3B2	-63	0
FE96884	chr11:68380576-68382801	+	CDS	PPP6R3	-63	0
FE164963	chr14:55647374-55647496	-	CDS	DLGAP5	-62.95	0
FE170588	chr14:104263708-104263855	-	CDS	PPP1R13B	-62.95	0
FE323160	chr2:232573047-232573461	+	5'-UTR	PTMA	-62.95	0
FE389926	chr3:143408330-143408843	-	Intron	SLC9A9	-62.95	0
FE433760	chr5:133493122-133493447	-	CDS	SKP1	-62.95	0
FE566651	chr9:99709599-99709652	-	Intron	HIATL2	-62.95	0
FE119568	chr12:1895556-1897843	+	3'-UTR	ADIPOR2	-62.9	0
FE195993	chr16:29821399-29822562	-	1st exon of noncoding	AK097472	-62.9	0
FE526251	chr8:67679743-67680236	-	Unannotated		-62.9	0
FE88889	chr11:764814-765020	+	CDS	TALDO1	-62.9	0
FE216610	chr17:16075117-16075318	-	5'-UTR	NCOR1	-62.85	0
FE264201	chr19:3121720-3121907	+	1st exon of noncoding	DKFZp434J194	-62.85	0
FE372218	chr3:156423529-156423769	+	3'-UTR	TIPARP	-62.85	0
FE554292	chr9:106858430-106858578	+	CDS	SMC2	-62.85	0
FE557367	chr9:131455918-131456087	+	CDS	SET	-62.85	0
FE65391	chr10:64564483-64568230	+	5'-UTR	ADO	-62.85	0
FE98290	chr11:82642781-82645700	+	5'-UTR	C11orf82	-62.85	0
FE113211	chr12:92758443-92758679	-	Unannotated		-62.8	0
FE164966	chr14:55650276-55650493	-	CDS	DLGAP5	-62.8	0
FE407392	chr4:170671687-170671876	-	CDS	C4orf27	-62.8	0
FE426815	chr5:43529888-43529954	-	CDS	PAIP1	-62.8	0
FE477141	chr6:35434050-35434882	+	CDS	FANCE	-62.8	0
FE422989	chr4:190861379-190862270	+	5'-UTR	FRG1	-62.75	0
FE536301	chr8:23130265-23131513	+	Unannotated		-62.75	0
FE102258	chr11:118471754-118473651	+	3'-UTR	ARCN1	-62.7	0
FE143212	chr13:28867055-28869474	+	3'-UTR	PAN3	-62.7	0
FE144537	chr13:42876616-42876971	+	CDS	AKAP11	-62.7	0
FE188095	chr15:71173701-71174581	-	3'-UTR	THAP10	-62.7	0
FE276673	chr2:9628723-9630236	-	3'-UTR	ADAM17	-62.7	0
FE281847	chr2:53897342-53897804	-	CDS	ASB3|GPR75-ASB3	-62.7	0
FE36632	chr1:145115834-145117746	+	CDS	SEC22B	-62.7	0
FE379577	chr3:32524793-32525338	-	3'-UTR	CMTM6	-62.7	0
FE46367	chr1:237061658-237063929	+	3'-UTR	MTR	-62.7	0
FE495694	chr7:76908078-76908157	+	CDS	CCDC146	-62.7	0
FE553634	chr9:100745492-100745891	+	5'-UTR	ANP32B	-62.7	0
FE16524	chr1:180942098-180945782	-	CDS	STX6	-62.65	0
FE182745	chr15:34522199-34524814	-	3'-UTR	SLC12A6	-62.65	0
FE26612	chr1:24975350-24975520	+	5'-UTR	SRRM1	-62.65	0
FE374000	chr3:178951883-178953295	+	CDS	PIK3CA	-62.65	0
FE379634	chr3:33038223-33038702	-	CDS	GLB1	-62.65	0
FE61441	chr10:6626484-6626527	+	other exon of noncoding	LOC439949	-62.65	0
FE162931	chr14:35591108-35591908	-	5'-UTR	PPP2R3C	-62.6	0
FE493569	chr7:44839303-44839473	+	CDS	PPIA	-62.6	0
FE176851	chr15:68126089-68126919	+	Unannotated		-62.55	0
FE373393	chr3:172114957-172118486	+	CDS	FNDC3B	-62.55	0
FE37764	chr1:154950465-154950589	+	CDS	CKS1B	-62.55	0
FE52504	chr10:58117040-58117593	-	3'-UTR	ZWINT	-62.55	0
FE67799	chr10:91478504-91478629	+	CDS	KIF20B	-62.55	0
FE172353	chr15:35270690-35272179	+	1st exon of noncoding	BC069776	-62.5	0
FE330736	chr20:58511364-58514739	-	CDS	PPP1R3D	-62.5	0
FE536342	chr8:23429199-23429770	+	CDS	SLC25A37	-62.5	0
FE268978	chr19:34306156-34306626	+	3'-UTR	KCTD15	-62.45	0
FE40767	chr1:180854874-180855149	+	3'-UTR	XPR1	-62.45	0
FE539069	chr8:61693559-61693989	+	CDS	CHD7	-62.45	0
FE84555	chr11:96117415-96117929	-	5'-UTR	CCDC82	-62.45	0
FE119354	chr12:1225032-1225198	+	CDS	ERC1	-62.4	0
FE15012	chr1:161009039-161009798	-	Upstream of coding	F11R|TSTD1	-62.4	0
FE336091	chr20:43533610-43533772	+	CDS	YWHAB	-62.4	0
FE526730	chr8:74203259-74203487	-	CDS	RPL7	-62.4	0
FE535180	chr8:13199902-13200236	+	other exon of noncoding	BC035181	-62.4	0
FE576309	chrX:49857118-49859135	+	3'-UTR	CLCN5	-62.4	0
FE230041	chr17:29867350-29867619	+	Unannotated		-62.35	0
FE254553	chr19:10244098-10244313	-	3'-UTR	DNMT1	-62.35	0
FE306446	chr2:62449348-62451866	+	5'-UTR	B3GNT2	-62.35	0
FE361616	chr3:39452252-39452490	+	CDS	RPSA	-62.35	0
FE504790	chr7:1199600-1199947	-	5'-UTR	ZFAND2A	-62.35	0
FE5561	chr1:38034486-38034868	-	CDS	GNL2	-62.35	0
FE81190	chr11:68380375-68380573	-	Unannotated		-62.35	0
FE153790	chr14:56114744-56114833	+	CDS	KTN1	-62.3	0
FE175079	chr15:54211669-54211961	+	Unannotated		-62.3	0
FE187774	chr15:68497583-68498665	-	5'-UTR	CALML4	-62.3	0
FE342370	chr21:48078695-48080045	+	CDS	PRMT2	-62.3	0
FE445417	chr5:78585944-78586094	+	CDS	JMY	-62.3	0
FE455166	chr5:173382975-173383393	+	CDS	CPEB4	-62.3	0
FE103491	chr11:125453416-125454611	+	CDS	EI24	-62.25	0
FE113635	chr12:95602619-95604612	-	CDS	FGD6	-62.25	0
FE251573	chr18:72776311-72777628	+	CDS	ZNF407	-62.25	0
FE258804	chr19:39327024-39327411	-	CDS	HNRNPL	-62.25	0
FE33785	chr1:90059625-90062214	+	3'-UTR	LRRC8B	-62.25	0
FE441623	chr5:34937432-34937736	+	CDS	DNAJC21	-62.25	0
FE503624	chr7:152065443-152065813	+	Unannotated		-62.25	0
FE16541	chr1:181065759-181065807	-	Unannotated		-62.2	0
FE245940	chr18:9522162-9522507	+	CDS	RALBP1	-62.2	0
FE413530	chr4:57777163-57777702	+	5'-UTR	REST	-62.2	0
FE273621	chr19:53912636-53915027	+	3'-UTR	ZNF765	-62.15	0
FE528694	chr8:99054873-99055093	-	CDS	RPL30	-62.15	0
FE530356	chr8:117858173-117858847	-	3'-UTR	RAD21	-62.15	0
FE74317	chr11:3696667-3697436	-	CDS	NUP98	-62.15	0
FE135445	chr13:30776783-30779208	-	3'-UTR	KATNAL1	-62.1	0
FE154552	chr14:61201379-61201669	+	5'-UTR	MNAT1	-62.1	0
FE175248	chr15:55840893-55840950	+	Unannotated		-62.1	0
FE21222	chr1:231376770-231376966	-	5'-UTR	C1orf131	-62.1	0
FE312928	chr2:137167327-137168992	+	Unannotated		-62.1	0
FE557196	chr9:131104429-131104941	+	Intron	SLC27A4	-62.1	0
FE85842	chr11:111369134-111369532	-	5'-UTR	BTG4	-62.1	0
FE223423	chr17:67558799-67558853	-	Unannotated		-62.05	0
FE223565	chr17:69859623-69860464	-	Unannotated		-62.05	0
FE267305	chr19:18778961-18781545	+	CDS	KLHL26	-62.05	0
FE336412	chr20:45113092-45113231	+	Unannotated		-62.05	0
FE366235	chr3:93755401-93755598	+	CDS	ARL13B	-62.05	0
FE445090	chr5:75991294-75991491	+	CDS	IQGAP2	-62.05	0
FE491853	chr7:27809305-27809453	+	5'-UTR	TAX1BP1	-62.05	0
FE526150	chr8:66539451-66539668	-	5'-UTR	ARMC1	-62.05	0
FE527511	chr8:82570544-82571161	-	3'-UTR	IMPA1	-62.05	0
FE580534	chrX:150155602-150155778	+	CDS	HMGB3	-62.05	0
FE141959	chr13:114012461-114014601	-	Intron	GRTP1	-62	0
FE154368	chr14:59826116-59826222	+	CDS	DAAM1	-62	0
FE178047	chr15:76137548-76137923	+	Intron	UBE2Q2	-62	0
FE17901	chr1:202302365-202302461	-	CDS	UBE2T	-62	0
FE181321	chr15:99669576-99671291	+	CDS	SYNM	-62	0
FE264501	chr19:4422564-4422792	+	CDS	CHAF1A	-62	0
FE282787	chr2:61632950-61633231	-	CDS	USP34	-62	0
FE310483	chr2:109086108-109088572	+	CDS	GCC2	-62	0
FE314113	chr2:152314279-152314537	+	CDS	RIF1	-62	0
FE352858	chr22:30424626-30426578	+	3'-UTR	MTMR3	-62	0
FE385302	chr3:97663674-97664091	-	CDS	MINA	-62	0
FE420073	chr4:152021634-152021740	+	CDS	RPS3A	-62	0
FE476446	chr6:31795399-31798412	+	5'-UTR	HSPA1B	-62	0
FE177382	chr15:71645218-71647578	+	Intron	THSD4	-61.95	0
FE186123	chr15:58245674-58247108	-	3'-UTR	ALDH1A2	-61.95	0
FE309050	chr2:85414303-85415807	+	Intron	TCF7L1	-61.95	0
FE384241	chr3:69024368-69026908	-	CDS	C3orf64	-61.95	0
FE514682	chr7:107155893-107157195	-	Intron	COG5	-61.95	0
FE560774	chr9:15464085-15465560	-	CDS	PSIP1	-61.95	0
FE175694	chr15:59408890-59409125	+	CDS	CCNB2	-61.9	0
FE190762	chr15:91537637-91538086	-	5'-UTR	PRC1	-61.9	0
FE344618	chr21:40570896-40571582	-	CDS	BRWD1	-61.9	0
FE400204	chr4:76569921-76570880	-	CDS	G3BP2	-61.9	0
FE491855	chr7:27825026-27825115	+	CDS	TAX1BP1	-61.9	0
FE587492	chrX:129336696-129338849	-	3'-UTR	ZNF280C	-61.9	0
FE58938	chr10:120450777-120450877	-	CDS	C10orf46	-61.9	0
FE273603	chr19:53868857-53869076	+	5'-UTR	ZNF525|ZNF765	-61.85	0
FE294848	chr2:201731432-201731877	-	Unannotated		-61.85	0
FE380571	chr3:42825786-42826811	-	CDS	HIGD1A	-61.85	0
FE445269	chr5:76722282-76723335	+	CDS	PDE8B	-61.85	0
FE185495	chr15:52900956-52901285	-	CDS	FAM214A	-61.8	0
FE352730	chr22:29885720-29885948	+	5'-UTR	KIAA0845	-61.8	0
FE376332	chr3:196304324-196304596	+	CDS	FBXO45	-61.8	0
FE452802	chr5:151183716-151184184	+	3'-UTR	G3BP1	-61.8	0
FE478774	chr6:44220719-44221115	+	CDS	HSP90AB1	-61.8	0
FE52875	chr10:62220473-62226074	-	Intron	ANK3	-61.8	0
FE588382	chrX:148560320-148562628	-	3'-UTR	IDS	-61.8	0
FE100259	chr11:103175329-103175446	+	CDS	DYNC2H1	-61.75	0
FE114851	chr12:106631721-106632874	-	CDS	CKAP4	-61.75	0
FE215201	chr17:5344487-5347670	-	CDS	DHX33	-61.75	0
FE254574	chr19:10273343-10273424	-	CDS	DNMT1	-61.75	0
FE285607	chr2:86730566-86733062	-	CDS	CHMP3|RNF103-CHMP3	-61.75	0
FE416810	chr4:106156197-106157798	+	CDS	TET2	-61.75	0
FE231370	chr17:39846015-39846193	+	CDS	EIF1	-61.7	0
FE255591	chr19:14202498-14203896	-	3'-UTR	PRKACA	-61.7	0
FE38	chr1:89521-89962	-	Unannotated		-61.7	0
FE470800	chr6:153293407-153293588	-	CDS	FBXO5	-61.7	0
FE541326	chr8:96166265-96168983	+	5'-UTR	PLEKHF2	-61.7	0
FE553713	chr9:101210180-101211323	+	Unannotated		-61.7	0
FE69681	chr10:103866285-103866343	+	Unannotated		-61.7	0
FE345227	chr21:44834397-44836311	-	3'-UTR	SIK1	-61.65	0
FE380539	chr3:42649458-42649517	-	Unannotated		-61.65	0
FE384126	chr3:67022765-67023311	-	Unannotated		-61.65	0
FE434403	chr5:137895553-137895683	-	CDS	HSPA9	-61.65	0
FE480670	chr6:80411150-80412411	+	3'-UTR	SH3BGRL2	-61.65	0
FE573908	chrX:15808148-15809004	+	5'-UTR	ZRSR2	-61.65	0
FE12923	chr1:145697805-145697898	-	3'-UTR	CD160	-61.6	0
FE16806	chr1:183775102-183775158	-	Unannotated		-61.6	0
FE274416	chr19:56363383-56363726	+	5'-UTR	NLRP4	-61.6	0
FE285939	chr2:96778621-96781897	-	Upstream of coding	ADRA2B	-61.6	0
FE343791	chr21:33976435-33976583	-	CDS	C21orf59	-61.6	0
FE368643	chr3:128066008-128066143	+	Intron	EEFSEC	-61.6	0
FE436212	chr5:154292459-154292547	-	CDS	GEMIN5	-61.6	0
FE467662	chr6:117881429-117883112	-	3'-UTR	GOPC	-61.6	0
FE549418	chr9:33917035-33917216	+	CDS	UBE2R2	-61.6	0
FE93209	chr11:35684393-35685328	+	5'-UTR	TRIM44	-61.6	0
FE228651	chr17:18476329-18476433	+	Unannotated		-61.55	0
FE244333	chr18:70916160-70917587	-	Intron	LOC400655	-61.55	0
FE383096	chr3:58178792-58178953	-	3'-UTR	DNASE1L3	-61.55	0
FE450768	chr5:137318855-137318905	+	Unannotated		-61.55	0
FE70633	chr10:112352832-112352981	+	CDS	SMC3	-61.55	0
FE17710	chr1:200613510-200613634	-	CDS	DDX59	-61.5	0
FE361273	chr3:37343678-37343823	+	CDS	GOLGA4	-61.5	0
FE244983	chr18:77915116-77917788	-	CDS	PARD6G	-61.45	0
FE308040	chr2:74329588-74335307	+	Unannotated		-61.45	0
FE34266	chr1:93602170-93602832	+	CDS	MTF2	-61.45	0
FE458995	chr6:24178558-24178738	-	CDS	DCDC2	-61.45	0
FE485754	chr6:150131861-150132074	+	3'-UTR	PCMT1	-61.45	0
FE495693	chr7:76903805-76903969	+	CDS	CCDC146	-61.45	0
FE511187	chr7:75956108-75957010	-	3'-UTR	YWHAG	-61.45	0
FE536524	chr8:25337429-25337640	+	5'-UTR	CDCA2	-61.45	0
FE571275	chr9:135282177-135282341	-	5'-UTR	TTF1	-61.45	0
FE107269	chr12:25318463-25318657	-	Intron	CASC1	-61.4	0
FE109866	chr12:55038399-55038444	-	3'-UTR	DCD	-61.4	0
FE141712	chr13:111545042-111545630	-	5'-UTR	ANKRD10	-61.4	0
FE292132	chr2:175260279-175260505	-	5'-UTR	CIR1	-61.4	0
FE325587	chr20:5099256-5099512	-	CDS	PCNA	-61.4	0
FE107714	chr12:30787019-30787202	-	CDS	IPO8	-61.3	0
FE24038	chr1:7903988-7905243	+	3'-UTR	PER3	-61.3	0
FE263756	chr19:1439969-1440496	+	CDS	RPS15	-61.3	0
FE297262	chr2:222189588-222189640	-	Unannotated		-61.3	0
FE361618	chr3:39453146-39453268	+	CDS	RPSA	-61.3	0
FE415047	chr4:83381161-83382244	+	CDS	ENOPH1	-61.3	0
FE476174	chr6:30620582-30620943	+	CDS	C6orf136	-61.3	0
FE103387	chr11:124857034-124858030	+	CDS	CCDC15	-61.2	0
FE271603	chr19:46005556-46005786	+	3'-UTR	PPM1N	-61.2	0
FE376643	chr3:197682621-197682809	+	CDS	RPL35A	-61.2	0
FE517481	chr7:135611506-135613398	-	3'-UTR	MTPN	-61.2	0
FE543601	chr8:122653457-122653732	+	other exon of noncoding	HAS2-AS1	-61.2	0
FE122524	chr12:26223673-26225801	+	3'-UTR	RASSF8	-61.15	0
FE222858	chr17:62538408-62539587	-	Unannotated		-61.15	0
FE231559	chr17:40723970-40724122	+	3'-UTR	MLX	-61.15	0
FE276818	chr2:10581635-10581843	-	CDS	ODC1	-61.15	0
FE321328	chr2:217366064-217366493	+	CDS	RPL37A	-61.15	0
FE401483	chr4:89649005-89649097	-	3'-UTR	FAM13A	-61.15	0
FE445084	chr5:75970302-75970534	+	5'-UTR	IQGAP2	-61.15	0
FE516656	chr7:129472924-129474707	-	3'-UTR	UBE2H	-61.15	0
FE62223	chr10:13251358-13253051	+	3'-UTR	MCM10	-61.15	0
FE155967	chr14:70234882-70234999	+	CDS	SRSF5	-61.1	0
FE18917	chr1:209958973-209961825	-	CDS	IRF6	-61.1	0
FE320547	chr2:208620270-208620723	+	3'-UTR	CCNYL1	-61.1	0
FE334131	chr20:31395577-31397167	+	CDS	DNMT3B	-61.1	0
FE480690	chr6:80717528-80717748	+	CDS	TTK	-61.1	0
FE67335	chr10:86198268-86198463	+	CDS	FAM190B	-61.1	0
FE71687	chr10:120790160-120793882	+	CDS	NANOS1	-61.1	0
FE107707	chr12:30782657-30782747	-	3'-UTR	IPO8	-61.05	0
FE110679	chr12:61513047-61513098	-	Unannotated		-61.05	0
FE169641	chr14:94547465-94547673	-	5'-UTR	DDX24	-61.05	0
FE17446	chr1:197111808-197112318	-	CDS	ASPM	-61.05	0
FE312861	chr2:136511729-136511848	+	5'-UTR	UBXN4	-61.05	0
FE351739	chr22:22661827-22664165	+	other exon of noncoding	LOC96610|abParts	-61.05	0
FE381998	chr3:50362337-50363573	-	CDS	TUSC2	-61.05	0
FE466731	chr6:109688515-109688704	-	3'-UTR	CD164	-61.05	0
FE50193	chr10:22497222-22498958	-	Upstream of coding	EBLN1	-61.05	0
FE123038	chr12:32145555-32145985	+	3'-UTR	C12orf35	-61	0
FE127833	chr12:79943866-79945569	+	Unannotated		-61	0
FE143530	chr13:32910402-32915333	+	CDS	BRCA2	-61	0
FE145689	chr13:53036499-53036702	+	CDS	CKAP2	-61	0
FE154365	chr14:59821883-59822051	+	CDS	DAAM1	-61	0
FE229589	chr17:27875312-27878918	+	3'-UTR	TAOK1	-61	0
FE272685	chr19:50002769-50002955	+	CDS	RPS11	-61	0
FE307866	chr2:73685194-73686947	+	Intron	ALMS1	-61	0
FE38481	chr1:161254146-161255234	+	CDS	PCP4L1	-61	0
FE392256	chr3:176741102-176741683	-	3'-UTR	TBL1XR1	-61	0
FE399295	chr4:56298799-56300748	-	3'-UTR	CLOCK	-61	0
FE405290	chr4:146059056-146059780	-	CDS	OTUD4	-61	0
FE408336	chr4:186429770-186432654	-	Intron	PDLIM3	-61	0
FE444658	chr5:73454762-73455935	+	Unannotated		-61	0
FE478767	chr6:44217414-44217571	+	5'-UTR	HSP90AB1	-61	0
FE507757	chr7:26706662-26709275	-	3'-UTR	SKAP2	-61	0
FE535605	chr8:17815049-17815284	+	CDS	PCM1	-61	0
FE557363	chr9:131454112-131454279	+	CDS	SET	-61	0
FE59007	chr10:120824916-120825058	-	CDS	EIF3A	-61	0
FE78950	chr11:47491729-47493661	-	3'-UTR	CELF1	-61	0
FE129846	chr12:104327734-104328065	+	CDS	HSP90B1	-60.95	0
FE162642	chr14:33652625-33652674	-	Unannotated		-60.95	0
FE188961	chr15:76578712-76578821	-	CDS	ETFA	-60.95	0
FE316484	chr2:173460779-173463803	+	3'-UTR	PDK1	-60.95	0
FE370354	chr3:139794410-139794720	+	Intron	CLSTN2	-60.95	0
FE38777	chr1:163317553-163317728	+	CDS	NUF2	-60.95	0
FE419266	chr4:141686161-141686497	+	Unannotated		-60.95	0
FE573714	chrX:13779204-13779333	+	CDS	OFD1	-60.95	0
FE85483	chr11:108044060-108044531	-	CDS	NPAT	-60.95	0
FE108820	chr12:49085658-49088218	-	5'-UTR	CCNT1	-60.9	0
FE131246	chr12:112460503-112460791	+	3'-UTR	ERP29	-60.9	0
FE188753	chr15:75694206-75694306	-	CDS	SIN3A	-60.9	0
FE290227	chr2:153528979-153529135	-	CDS	PRPF40A	-60.9	0
FE310003	chr2:99953697-99954052	+	5'-UTR	EIF5B	-60.9	0
FE43012	chr1:204519984-204524585	+	3'-UTR	MDM4	-60.9	0
FE93614	chr11:43365090-43365676	+	3'-UTR	API5	-60.9	0
FE229813	chr17:29161191-29163066	+	5'-UTR	ATAD5	-60.85	0
FE242381	chr18:47016824-47016921	-	CDS	RPL17|RPL17-C18ORF32	-60.85	0
FE307401	chr2:70314567-70316674	+	5'-UTR	PCBP1	-60.85	0
FE343691	chr21:33641255-33641350	-	CDS	MIS18A	-60.85	0
FE362107	chr3:42679708-42679812	+	CDS	NKTR	-60.85	0
FE472008	chr6:165647732-165647789	-	Unannotated		-60.85	0
FE573573	chrX:12993175-12993287	+	5'-UTR	TMSB4X	-60.85	0
FE92442	chr11:30352491-30352919	+	5'-UTR	C11orf46	-60.85	0
FE17081	chr1:186344010-186344647	-	5'-UTR	TPR	-60.8	0
FE232773	chr17:47005031-47006418	+	3'-UTR	UBE2Z	-60.8	0
FE3326	chr1:23636205-23637510	-	CDS	HNRNPR	-60.8	0
FE393801	chr3:194123401-194126835	-	CDS	ATP13A3	-60.8	0
FE409733	chr4:4864746-4865673	+	CDS	MSX1	-60.8	0
FE419504	chr4:144467079-144467200	+	CDS	SMARCA5	-60.8	0
FE459001	chr6:24291160-24291301	-	CDS	DCDC2	-60.8	0
FE483369	chr6:118028172-118030968	+	CDS	NUS1	-60.8	0
FE574533	chrX:22267607-22269430	+	Unannotated		-60.8	0
FE218884	chr17:37008859-37008977	-	CDS	RPL23	-60.75	0
FE254567	chr19:10262421-10262506	-	CDS	DNMT1	-60.75	0
FE374790	chr3:184021741-184021862	+	CDS	PSMD2	-60.75	0
FE41703	chr1:189410068-189412549	+	Unannotated		-60.75	0
FE537328	chr8:30938385-30938812	+	5'-UTR	WRN	-60.75	0
FE8788	chr1:63988800-63989060	-	5'-UTR	ITGB3BP	-60.75	0
FE12393	chr1:115457022-115457179	-	Unannotated		-60.7	0
FE164960	chr14:55642612-55642736	-	CDS	DLGAP5	-60.7	0
FE204081	chr16:9204556-9207038	+	1st exon of noncoding	AK057657	-60.7	0
FE254575	chr19:10291026-10291238	-	5'-UTR	DNMT1	-60.7	0
FE330723	chr20:58489166-58489294	-	CDS	SYCP2	-60.7	0
FE464605	chr6:86323912-86324734	-	CDS	SYNCRIP	-60.7	0
FE564652	chr9:80333303-80336401	-	CDS	GNAQ	-60.7	0
FE79734	chr11:61560028-61560134	-	5'-UTR	C11orf10	-60.7	0
FE80111	chr11:62799907-62799960	-	Unannotated		-60.7	0
FE111240	chr12:68709858-68710031	-	CDS	MDM1	-60.65	0
FE296044	chr2:212246650-212248704	-	CDS	ERBB4	-60.65	0
FE310560	chr2:109382370-109382753	+	CDS	RANBP2	-60.65	0
FE319097	chr2:198949377-198949838	+	CDS	PLCL1	-60.65	0
FE463772	chr6:76004577-76004718	-	3'-UTR	FILIP1	-60.65	0
FE58992	chr10:120801506-120802262	-	5'-UTR	EIF3A	-60.65	0
FE113499	chr12:95259490-95259548	-	Unannotated		-60.6	0
FE135779	chr13:36742389-36743188	-	CDS	CCDC169-SOHLH2|SOHLH2	-60.6	0
FE144147	chr13:39622318-39624245	+	3'-UTR	NHLRC3	-60.6	0
FE169479	chr14:93406097-93408050	-	CDS	ITPK1	-60.6	0
FE309338	chr2:87003002-87005161	+	3'-UTR	RMND5A	-60.6	0
FE444211	chr5:70805312-70806877	+	CDS	BDP1	-60.6	0
FE486877	chr6:159053730-159056453	+	3'-UTR	TMEM181	-60.6	0
FE496306	chr7:84613312-84613813	+	Unannotated		-60.6	0
FE506672	chr7:16307202-16307572	-	Intron	ISPD	-60.6	0
FE163317	chr14:39866878-39868990	-	CDS	FBXO33	-60.55	0
FE218189	chr17:30721814-30721868	-	Unannotated		-60.55	0
FE228315	chr17:16344682-16345335	+	CDS	C17orf76-AS1	-60.55	0
FE291582	chr2:170550771-170551006	-	5'-UTR	C2orf77	-60.55	0
FE444683	chr5:73463903-73466674	+	Unannotated		-60.55	0
FE529151	chr8:103216732-103219797	-	3'-UTR	RRM2B	-60.55	0
FE59194	chr10:122044929-122045904	-	Unannotated		-60.55	0
FE123027	chr12:32135157-32136012	+	CDS	C12orf35	-60.5	0
FE24490	chr1:10490165-10490673	+	5'-UTR	APITD1|APITD1-CORT	-60.5	0
FE25780	chr1:18811329-18812878	+	3'-UTR	KLHDC7A	-60.5	0
FE274242	chr19:55899608-55899776	+	CDS	RPL28	-60.5	0
FE35845	chr1:112997074-112997178	+	CDS	CTTNBP2NL	-60.5	0
FE56298	chr10:99092252-99093903	-	CDS	FRAT2	-60.5	0
FE74300	chr11:3600359-3601231	-	Unannotated		-60.5	0
FE375999	chr3:193414198-193415035	+	3'-UTR	OPA1	-60.45	0
FE439102	chr5:314818-315008	+	3'-UTR	PDCD6	-60.45	0
FE534111	chr8:3587434-3587485	+	Unannotated		-60.45	0
FE71851	chr10:121586144-121588664	+	CDS	INPP5F	-60.45	0
FE152483	chr14:43307958-43308136	+	Unannotated		-60.4	0
FE407839	chr4:178112000-178113938	-	Unannotated		-60.4	0
FE522450	chr8:17086783-17086858	-	3'-UTR	CNOT7	-60.4	0
FE564622	chr9:80206946-80208757	-	Intron	GNA14	-60.4	0
FE111242	chr12:68716853-68717019	-	5'-UTR	MDM1	-60.35	0
FE50937	chr10:30601972-30602711	-	CDS	MTPAP	-60.35	0
FE573698	chrX:13762535-13762638	+	5'-UTR	OFD1	-60.35	0
FE379235	chr3:27490142-27490285	-	CDS	SLC4A7	-60.3	0
FE479620	chr6:64395577-64395811	+	CDS	PHF3	-60.3	0
FE558452	chr9:136217021-136217244	+	CDS	RPL7A	-60.3	0
FE311858	chr2:122553689-122554296	+	Unannotated		-60.25	0
FE321323	chr2:217364672-217364760	+	CDS	RPL37A	-60.25	0
FE327370	chr20:33302638-33302831	-	3'-UTR	NCOA6	-60.25	0
FE340429	chr21:34918520-34918685	+	5'-UTR	SON	-60.25	0
FE372618	chr3:160151916-160152741	+	3'-UTR	SMC4	-60.25	0
FE396737	chr4:13603890-13605100	-	CDS	BOD1L	-60.25	0
FE528487	chr8:95938157-95942647	-	3'-UTR	TP53INP1	-60.25	0
FE541262	chr8:95885602-95885705	+	CDS	INTS8	-60.25	0
FE338542	chr20:60511891-60512336	+	CDS	CDH4	-60.2	0
FE376664	chr3:197766348-197767218	+	3'-UTR	LMLN	-60.2	0
FE449852	chr5:127522663-127525371	+	3'-UTR	SLC12A2	-60.2	0
FE505676	chr7:6500724-6501042	-	3'-UTR	KDELR2	-60.2	0
FE122563	chr12:27181233-27182921	+	CDS	MED21	-60.15	0
FE173560	chr15:42059055-42062143	+	CDS	MGA	-60.15	0
FE283676	chr2:69548689-69549317	-	3'-UTR	GFPT1	-60.15	0
FE359994	chr3:26751182-26752271	+	CDS	LRRC3B	-60.15	0
FE443823	chr5:66460357-66465420	+	5'-UTR	BC080587	-60.1	0
FE479616	chr6:64394113-64394403	+	5'-UTR	PHF3	-60.1	0
FE107217	chr12:25145474-25146746	-	3'-UTR	C12orf77	-60.05	0
FE392870	chr3:183551512-183551609	-	CDS	PARL	-60.05	0
FE39511	chr1:171501458-171502221	+	CDS	PRRC2C	-60.05	0
FE56963	chr10:103542470-103542719	-	CDS	NPM3	-60.05	0
FE80797	chr11:66169107-66169160	-	Unannotated		-60.05	0
FE108736	chr12:48542756-48543282	-	CDS	ASB8	-60	0
FE1117	chr1:8072166-8074180	-	CDS	ERRFI1	-60	0
FE140947	chr13:101183547-101184679	-	CDS	A2LD1	-60	0
FE224146	chr17:73043015-73043166	-	5'-UTR	ATP5H	-60	0
FE274122	chr19:55512129-55512510	+	CDS	NLRP2	-60	0
FE33954	chr1:91989600-91991331	+	CDS	CDC7	-60	0
FE379575	chr3:32524149-32524565	-	3'-UTR	CMTM6	-60	0
FE514722	chr7:107566629-107566804	-	CDS	LAMB1	-60	0
FE533942	chr8:1728865-1730956	+	3'-UTR	CLN8	-60	0
FE540981	chr8:92485181-92485333	+	Unannotated		-60	0
FE576336	chrX:50051519-50054496	+	CDS	CCNB3	-60	0
FE99109	chr11:93394662-93394963	+	5'-UTR	KIAA1731	-60	0
FE161447	chr14:23242498-23242638	-	3'-UTR	SLC7A7	-59.95	0
FE250207	chr18:56063465-56065498	+	CDS	NEDD4L	-59.95	0
FE362409	chr3:44763293-44764551	+	CDS	ZNF502	-59.95	0
FE374289	chr3:180675623-180675716	+	CDS	FXR1	-59.95	0
FE40584	chr1:180062455-180063751	+	CDS	CEP350	-59.95	0
FE437473	chr5:171288550-171291097	-	3'-UTR	FBXW11	-59.95	0
FE448422	chr5:112176806-112177414	+	CDS	APC	-59.95	0
FE495292	chr7:73112173-73112542	+	CDS	WBSCR22	-59.95	0
FE534134	chr8:4565399-4565451	+	Unannotated		-59.95	0
FE129854	chr12:104336853-104337097	+	CDS	HSP90B1	-59.9	0
FE136230	chr13:41556119-41556394	-	5'-UTR	ELF1	-59.9	0
FE162827	chr14:35269430-35269584	-	CDS	BAZ1A	-59.9	0
FE188751	chr15:75692381-75692494	-	CDS	SIN3A	-59.9	0
FE229321	chr17:26653907-26654411	+	3'-UTR	TMEM97	-59.9	0
FE284043	chr2:71408839-71413573	-	3'-UTR	PAIP2B	-59.9	0
FE509400	chr7:44617379-44618446	-	Unannotated		-59.9	0
FE72228	chr10:124189045-124190121	+	CDS	PLEKHA1	-59.9	0
FE158555	chr14:90873150-90874201	+	3'-UTR	CALM1|CALM3	-59.85	0
FE161448	chr14:23242681-23242911	-	CDS	SLC7A7	-59.85	0
FE22311	chr1:243354320-243354791	-	CDS	CEP170	-59.85	0
FE258419	chr19:37379059-37382340	-	3'-UTR	ZNF829	-59.85	0
FE377781	chr3:12881641-12881807	-	5'-UTR	RPL32	-59.85	0
FE402307	chr4:103715907-103716393	-	Unannotated		-59.85	0
FE15384	chr1:167312877-167312935	-	Unannotated		-59.8	0
FE172935	chr15:40475915-40476084	+	CDS	BUB1B	-59.8	0
FE235250	chr17:65850674-65850854	+	CDS	BPTF	-59.8	0
FE242555	chr18:47777763-47778165	-	CDS	CCDC11	-59.8	0
FE255209	chr19:12778887-12779332	-	CDS	WDR83OS	-59.8	0
FE266085	chr19:12297713-12300318	+	CDS	ZNF136	-59.8	0
FE360788	chr3:32938525-32939317	+	Unannotated		-59.8	0
FE401484	chr4:89649206-89649409	-	3'-UTR	FAM13A	-59.8	0
FE579512	chrX:128724407-128726538	+	3'-UTR	OCRL	-59.8	0
FE162825	chr14:35261981-35262123	-	CDS	BAZ1A	-59.75	0
FE179219	chr15:84707294-84708573	+	3'-UTR	ADAMTSL3	-59.75	0
FE209725	chr16:69148397-69151568	+	CDS	HAS3	-59.75	0
FE220355	chr17:43100624-43101526	-	3'-UTR	DCAKD	-59.75	0
FE336892	chr20:48570067-48570270	+	3'-UTR	RNF114	-59.75	0
FE344616	chr21:40568363-40569338	-	CDS	BRWD1	-59.75	0
FE420190	chr4:153591124-153591479	+	Unannotated		-59.75	0
FE465991	chr6:103098235-103098280	-	Unannotated		-59.75	0
FE491850	chr7:27797650-27797752	+	5'-UTR	TAX1BP1	-59.75	0
FE491871	chr7:27868247-27869672	+	CDS	TAX1BP1	-59.75	0
FE533597	chr8:146015084-146015347	-	CDS	RPL8	-59.75	0
FE557365	chr9:131455152-131455260	+	CDS	SET	-59.75	0
FE108405	chr12:44187526-44189554	-	CDS	TWF1	-59.7	0
FE17414	chr1:197070100-197070593	-	CDS	ASPM	-59.7	0
FE187329	chr15:65551002-65551362	-	3'-UTR	PARP16	-59.7	0
FE298109	chr2:230666968-230667174	-	CDS	TRIP12	-59.7	0
FE351629	chr22:21799769-21805756	+	CDS	HIC2	-59.7	0
FE434410	chr5:137902690-137902838	-	CDS	HSPA9	-59.7	0
FE518232	chr7:140152850-140154622	-	CDS	MKRN1	-59.7	0
FE98337	chr11:82876649-82877404	+	CDS	PCF11	-59.7	0
FE125047	chr12:54678334-54679025	+	3'-UTR	HNRNPA1	-59.65	0
FE230439	chr17:34051806-34053436	+	3'-UTR	AP2B1	-59.65	0
FE342575	chr21:16336376-16340847	-	5'-UTR	NRIP1	-59.65	0
FE36918	chr1:149597018-149597072	+	Intron	LOC728855	-59.65	0
FE402306	chr4:103715544-103715825	-	Unannotated		-59.65	0
FE428538	chr5:73431892-73434924	-	Unannotated		-59.65	0
FE531267	chr8:125563023-125564301	-	3'-UTR	MTSS1	-59.65	0
FE190755	chr15:91524120-91524267	-	CDS	PRC1	-59.6	0
FE447642	chr5:105863100-105866389	+	Unannotated		-59.6	0
FE517883	chr7:138305796-138305845	-	CDS	SVOPL	-59.6	0
FE335532	chr20:39706223-39706277	+	CDS	TOP1	-59.55	0
FE383367	chr3:60610972-60614638	-	Intron	FHIT	-59.55	0
FE409833	chr4:5500686-5502722	+	CDS	STK32B	-59.55	0
FE465727	chr6:99857049-99857219	-	CDS	PNISR	-59.55	0
FE207586	chr16:50263065-50264455	+	CDS	PAPD5	-59.5	0
FE302167	chr2:27249798-27250067	+	3'-UTR	MAPRE3	-59.5	0
FE330614	chr20:57608198-57610114	-	CDS	SLMO2	-59.5	0
FE162446	chr14:31585472-31585662	-	5'-UTR	HECTD1	-59.45	0
FE205119	chr16:18603827-18604038	+	CDS	ABCC6P1	-59.45	0
FE231371	chr17:39846347-39846441	+	CDS	EIF1	-59.45	0
FE426363	chr5:38475062-38475927	-	3'-UTR	LIFR	-59.45	0
FE492904	chr7:36552958-36553549	+	Unannotated		-59.45	0
FE497206	chr7:94295646-94299008	+	3'-UTR	PEG10	-59.45	0
FE560782	chr9:15474007-15474234	-	CDS	PSIP1	-59.45	0
FE587792	chrX:135044239-135045499	-	3'-UTR	MMGT1	-59.45	0
FE94988	chr11:60970309-60971092	+	5'-UTR	PGA3	-59.45	0
FE12408	chr1:116947341-116947394	-	Intron	ATP1A1OS	-59.4	0
FE174950	chr15:53046292-53046345	+	Unannotated		-59.4	0
FE179412	chr15:85682074-85682368	+	3'-UTR	PDE8A	-59.4	0
FE239061	chr18:9577062-9577188	-	CDS	PPP4R1	-59.4	0
FE241919	chr18:44681453-44681742	-	3'-UTR	IER3IP1	-59.4	0
FE487001	chr6:160211993-160212157	+	CDS	MRPL18	-59.4	0
FE521504	chr8:8278704-8278750	-	Unannotated		-59.4	0
FE109259	chr12:50615853-50616255	-	5'-UTR	LIMA1	-59.35	0
FE122014	chr12:20706874-20707043	+	Intron	PDE3A	-59.35	0
FE169639	chr14:94545805-94545955	-	CDS	DDX24	-59.35	0
FE173546	chr15:42042429-42042813	+	CDS	MGA	-59.35	0
FE337716	chr20:55374522-55375069	+	Unannotated		-59.35	0
FE376632	chr3:197612426-197613124	+	Unannotated		-59.35	0
FE402396	chr4:104041320-104041490	-	CDS	CENPE	-59.35	0
FE469415	chr6:136597155-136597625	-	CDS	BCLAF1	-59.35	0
FE489933	chr7:11022372-11022554	+	CDS	PHF14	-59.35	0
FE516646	chr7:129470950-129471090	-	3'-UTR	UBE2H	-59.35	0
FE146885	chr13:76374822-76375018	+	5'-UTR	LMO7	-59.3	0
FE196032	chr16:29917658-29918420	-	CDS	KCTD13	-59.3	0
FE20536	chr1:226353560-226353622	-	CDS	ACBD3	-59.3	0
FE274118	chr19:55501871-55502040	+	CDS	NLRP2	-59.3	0
FE30256	chr1:45244248-45244479	+	CDS	RPS8	-59.3	0
FE375174	chr3:186504291-186504611	+	CDS	EIF4A2	-59.3	0
FE40522	chr1:179886774-179889196	+	CDS	TOR1AIP1	-59.3	0
FE409675	chr4:4418962-4420738	+	CDS	D4S234E	-59.3	0
FE466229	chr6:105544695-105546588	-	3'-UTR	BVES	-59.3	0
FE500334	chr7:124783264-124783303	+	other exon of noncoding	BC142949|BX648695	-59.3	0
FE514294	chr7:105096954-105097990	-	3'-UTR	PUS7	-59.3	0
FE136823	chr13:46542883-46543303	-	CDS	ZC3H13	-59.25	0
FE209435	chr16:68260554-68260897	+	3'-UTR	NFATC3	-59.25	0
FE305799	chr2:55462564-55462925	+	CDS	RPS27A	-59.25	0
FE316560	chr2:174189373-174189428	+	Unannotated		-59.25	0
FE395197	chr4:1694558-1695439	-	CDS	SLBP	-59.25	0
FE463570	chr6:74063576-74064068	-	5'-UTR	DPPA5	-59.25	0
FE588145	chrX:142715889-142715953	-	3'-UTR	SLITRK4	-59.25	0
FE139609	chr13:79216257-79216347	-	5'-UTR	RNF219	-59.2	0
FE244795	chr18:76736833-76737314	-	Unannotated		-59.2	0
FE366642	chr3:100467175-100467430	+	CDS	TFG	-59.2	0
FE484334	chr6:132215079-132215185	+	3'-UTR	ENPP1	-59.2	0
FE491860	chr7:27832752-27832801	+	CDS	TAX1BP1	-59.2	0
FE506203	chr7:11578681-11579654	-	Intron	THSD7A	-59.2	0
FE510803	chr7:72854589-72856486	-	3'-UTR	BAZ1B	-59.2	0
FE520392	chr7:158497415-158497585	-	5'-UTR	NCAPG2	-59.2	0
FE525362	chr8:52730142-52732409	-	3'-UTR	PCMTD1	-59.2	0
FE100664	chr11:107960219-107960350	+	CDS	CUL5	-59.15	0
FE226119	chr17:1657995-1658561	+	3'-UTR	SERPINF2	-59.15	0
FE291677	chr2:171663369-171664319	-	Unannotated		-59.15	0
FE32013	chr1:62916609-62917357	+	CDS	USP1	-59.15	0
FE335387	chr20:37787467-37787901	+	Unannotated		-59.15	0
FE400172	chr4:76407055-76407792	-	CDS	RCHY1	-59.15	0
FE439180	chr5:453511-454166	+	CDS	EXOC3	-59.15	0
FE440026	chr5:10249999-10250049	+	Upstream of coding	CCT5	-59.15	0
FE44393	chr1:215793969-215795147	+	3'-UTR	KCTD3	-59.15	0
FE444615	chr5:73440391-73440642	+	Unannotated		-59.15	0
FE461276	chr6:38139108-38139671	-	3'-UTR	BTBD9	-59.15	0
FE165136	chr14:57267474-57267884	-	3'-UTR	OTX2	-59.1	0
FE335568	chr20:39751856-39753126	+	CDS	TOP1	-59.1	0
FE34230	chr1:93306108-93306204	+	CDS	RPL5	-59.1	0
FE350800	chr22:50166868-50168051	-	CDS	BRD1	-59.1	0
FE396751	chr4:13615894-13616280	-	5'-UTR	BOD1L	-59.1	0
FE515588	chr7:117450819-117451023	-	CDS	CTTNBP2	-59.1	0
FE117675	chr12:123003386-123003534	-	5'-UTR	RSRC2	-59.05	0
FE136434	chr13:43460594-43460776	-	Unannotated		-59.05	0
FE163937	chr14:50050288-50050393	-	CDS	RPS29	-59.05	0
FE203422	chr16:4902883-4903167	+	5'-UTR	UBN1	-59.05	0
FE270658	chr19:41302485-41302842	+	3'-UTR	RAB4B	-59.05	0
FE298579	chr2:234749255-234750850	-	CDS	HJURP	-59.05	0
FE327718	chr20:34473389-34473436	-	Unannotated		-59.05	0
FE445074	chr5:75927696-75927851	+	CDS	IQGAP2	-59.05	0
FE450101	chr5:131978603-131979558	+	3'-UTR	RAD50	-59.05	0
FE570515	chr9:131019237-131019527	-	CDS	GOLGA2	-59.05	0
FE577664	chrX:91132212-91134272	+	CDS	PCDH11X	-59.05	0
FE117949	chr12:124105588-124106024	-	3'-UTR	EIF2B1	-59	0
FE12352	chr1:115262200-115262351	-	CDS	CSDE1	-59	0
FE123722	chr12:46298717-46300333	+	CDS	ARID2	-59	0
FE133073	chr12:125627414-125627808	+	3'-UTR	AACS	-59	0
FE135461	chr13:30829584-30829737	-	CDS	KATNAL1	-59	0
FE14295	chr1:155629660-155630431	-	CDS	YY1AP1	-59	0
FE154361	chr14:59819247-59819350	+	CDS	DAAM1	-59	0
FE166272	chr14:67864885-67865420	-	Intron	PLEK2	-59	0
FE171777	chr15:27952205-27952250	+	Unannotated		-59	0
FE179681	chr15:87740928-87744205	+	Unannotated		-59	0
FE187293	chr15:65447113-65447418	-	CDS	CLPX	-59	0
FE252155	chr18:77895407-77898226	+	CDS	ADNP2	-59	0
FE253097	chr19:3594943-3595386	-	CDS	TBXA2R	-59	0
FE274443	chr19:56388362-56388532	+	CDS	NLRP4	-59	0
FE290226	chr2:153527787-153527858	-	CDS	PRPF40A	-59	0
FE325059	chr20:1350143-1350549	-	3'-UTR	FKBP1A	-59	0
FE33781	chr1:90048199-90050348	+	5'-UTR	LRRC8B	-59	0
FE383444	chr3:61728066-61728143	-	Unannotated		-59	0
FE394398	chr3:196663078-196663779	-	3'-UTR	NCBP2	-59	0
FE401482	chr4:89648904-89648995	-	3'-UTR	FAM13A	-59	0
FE413130	chr4:48863073-48863238	+	3'-UTR	OCIAD1	-59	0
FE448420	chr5:112175740-112176143	+	CDS	APC	-59	0
FE454520	chr5:169018059-169018227	+	5'-UTR	CCDC99	-59	0
FE467495	chr6:116861541-116861923	-	CDS	BET3L	-59	0
FE518391	chr7:141360579-141362626	-	CDS	KIAA1147	-59	0
FE543958	chr8:125555335-125555520	+	CDS	NDUFB9	-59	0
FE564148	chr9:74975523-74975739	-	5'-UTR	ZFAND5	-59	0
FE100031	chr11:101454682-101455925	+	Unannotated		-58.95	0
FE10063	chr1:85135364-85135575	-	CDS	SSX2IP	-58.95	0
FE30390	chr1:46082261-46082375	+	CDS	NASP	-58.95	0
FE343482	chr21:32492033-32492336	-	3'-UTR	TIAM1	-58.95	0
FE547352	chr9:6506583-6506704	+	3'-UTR	UHRF2	-58.95	0
FE572502	chrUn_gl000212:6539-7168	-	Unannotated		-58.95	0
FE143528	chr13:32906767-32907524	+	CDS	BRCA2	-58.9	0
FE154348	chr14:59791070-59791172	+	CDS	DAAM1	-58.9	0
FE19833	chr1:220219685-220220115	-	5'-UTR	EPRS	-58.9	0
FE199738	chr16:74876049-74876192	-	Unannotated		-58.9	0
FE308357	chr2:75505189-75507048	+	Unannotated		-58.9	0
FE41711	chr1:189454639-189455565	+	Unannotated		-58.9	0
FE422996	chr4:190876192-190876306	+	CDS	FRG1	-58.9	0
FE446790	chr5:93985163-93985302	+	CDS	ANKRD32	-58.9	0
FE113102	chr12:91669874-91670547	-	Unannotated		-58.85	0
FE117126	chr12:120635125-120635264	-	CDS	RPLP0	-58.85	0
FE30371	chr1:46067927-46068038	+	5'-UTR	NASP	-58.85	0
FE391025	chr3:157165374-157165407	-	Intron	VEPH1	-58.85	0
FE439606	chr5:5462595-5463045	+	CDS	KIAA0947	-58.85	0
FE454856	chr5:170818310-170818428	+	CDS	NPM1	-58.85	0
FE479050	chr6:51017688-51017956	+	Unannotated		-58.85	0
FE498433	chr7:102738736-102740068	+	CDS	ARMC10	-58.85	0
FE555643	chr9:117254260-117254310	+	Unannotated		-58.85	0
FE64665	chr10:52592953-52593279	+	Unannotated		-58.85	0
FE159213	chr14:96389119-96390084	+	other exon of noncoding	LOC100507043	-58.8	0
FE221937	chr17:56566899-56569201	-	CDS	MTMR4	-58.8	0
FE247634	chr18:32827814-32829086	+	Intron	ZNF397	-58.8	0
FE28152	chr1:32798613-32799229	+	CDS	HDAC1	-58.8	0
FE352692	chr22:29696115-29696512	+	CDS	EWSR1	-58.8	0
FE414347	chr4:77940320-77940414	+	CDS	SEPT11	-58.8	0
FE441778	chr5:36975879-36976504	+	CDS	NIPBL	-58.8	0
FE442857	chr5:56558798-56559152	+	3'-UTR	GPBP1	-58.8	0
FE458994	chr6:24173766-24175061	-	CDS	DCDC2	-58.8	0
FE464995	chr6:90341956-90343593	-	3'-UTR	LYRM2	-58.8	0
FE170251	chr14:102549883-102550024	-	CDS	HSP90AA1	-58.75	0
FE253784	chr19:6210388-6212371	-	3'-UTR	MLLT1	-58.75	0
FE388928	chr3:135871150-135871440	-	CDS	MSL2	-58.75	0
FE448421	chr5:112176147-112176740	+	CDS	APC	-58.75	0
FE473651	chr6:10704983-10705077	+	CDS	PAK1IP1	-58.75	0
FE524394	chr8:33228601-33228753	-	3'-UTR	FUT10	-58.75	0
FE535155	chr8:13007751-13009852	+	Unannotated		-58.75	0
FE88868	chr11:703765-704124	+	3'-UTR	TMEM80	-58.75	0
FE148646	chr13:100038265-100038744	+	3'-UTR	UBAC2	-58.7	0
FE153201	chr14:52434740-52436518	+	3'-UTR	GNG2	-58.7	0
FE223105	chr17:65073708-65074478	-	CDS	HELZ	-58.7	0
FE30249	chr1:45242347-45242446	+	CDS	RPS8	-58.7	0
FE323107	chr2:232238787-232239208	+	Unannotated		-58.7	0
FE430727	chr5:98262038-98262232	-	5'-UTR	CHD1	-58.7	0
FE492633	chr7:33644822-33645349	+	CDS	BBS9	-58.7	0
FE580784	chrX:153627679-153627935	+	Upstream of coding	RPL10	-58.7	0
FE34369	chr1:94000293-94000469	+	CDS	FNBP1L	-58.65	0
FE391246	chr3:160156434-160156948	-	CDS	TRIM59	-58.65	0
FE424286	chr5:10901139-10902963	-	Unannotated		-58.65	0
FE557368	chr9:131456176-131456321	+	CDS	SET	-58.65	0
FE123990	chr12:49725324-49725516	+	CDS	TROAP	-58.6	0
FE124099	chr12:50152477-50152545	+	CDS	TMBIM6	-58.6	0
FE176079	chr15:63351762-63351879	+	CDS	TPM1	-58.6	0
FE197880	chr16:64218841-64219559	-	Unannotated		-58.6	0
FE376848	chr3:3381147-3381199	-	Unannotated		-58.6	0
FE420379	chr4:154524957-154525582	+	CDS	KIAA0922	-58.6	0
FE433403	chr5:132039166-132039311	-	5'-UTR	KIF3A	-58.6	0
FE86969	chr11:118914897-118915707	-	3'-UTR	HYOU1	-58.6	0
FE131767	chr12:118828928-118829087	+	CDS	SUDS3	-58.55	0
FE136439	chr13:43462304-43462636	-	CDS	EPSTI1	-58.55	0
FE136828	chr13:46549473-46549624	-	CDS	ZC3H13	-58.55	0
FE145706	chr13:53050373-53050554	+	3'-UTR	CKAP2	-58.55	0
FE148252	chr13:96444523-96444968	+	3'-UTR	DNAJC3	-58.55	0
FE236829	chr17:75090529-75090917	+	other exon of noncoding	LINC00338	-58.55	0
FE354363	chr22:40572969-40573324	+	Intron	TNRC6B	-58.55	0
FE362513	chr3:45048987-45049067	+	CDS	EXOSC7	-58.55	0
FE399806	chr4:69203311-69203551	-	CDS	YTHDC1	-58.55	0
FE444670	chr5:73459040-73460263	+	Unannotated		-58.55	0
FE450143	chr5:132202532-132202727	+	5'-UTR	UQCRQ	-58.55	0
FE467052	chr6:111696721-111697564	-	CDS	REV3L	-58.55	0
FE186138	chr15:58283212-58283793	-	Intron	ALDH1A2	-58.5	0
FE21319	chr1:232533725-232535012	-	CDS	SIPA1L2	-58.5	0
FE315866	chr2:170462550-170462656	+	CDS	PPIG	-58.5	0
FE330714	chr20:58470492-58470622	-	CDS	SYCP2	-58.5	0
FE417114	chr4:109588432-109588759	+	3'-UTR	OSTC	-58.5	0
FE423880	chr5:6599388-6599572	-	3'-UTR	NSUN2	-58.5	0
FE451906	chr5:145643057-145643194	+	CDS	RBM27	-58.5	0
FE459133	chr6:24705130-24706470	-	CDS	C6orf62	-58.5	0
FE481384	chr6:90576947-90578801	+	CDS	CASP8AP2	-58.5	0
FE495652	chr7:76134730-76135316	+	CDS	DTX2	-58.5	0
FE176143	chr15:63558667-63559977	+	3'-UTR	RAB8B	-58.45	0
FE231221	chr17:38434809-38435238	+	3'-UTR	WIPF2	-58.45	0
FE280902	chr2:44545987-44546567	-	3'-UTR	PREPL	-58.45	0
FE300600	chr2:11318072-11318982	+	3'-UTR	PQLC3	-58.45	0
FE336083	chr20:43514043-43514527	+	5'-UTR	YWHAB	-58.45	0
FE396742	chr4:13606158-13606389	-	CDS	BOD1L	-58.45	0
FE481817	chr6:100230042-100230220	+	Unannotated		-58.45	0
FE564651	chr9:80332266-80333261	-	1st exon of noncoding	GNAQ	-58.45	0
FE194849	chr16:18794276-18794424	-	CDS	RPS15A	-58.4	0
FE286323	chr2:99235595-99237878	-	3'-UTR	MGAT4A	-58.4	0
FE286466	chr2:99938304-99938608	-	CDS	TXNDC9	-58.4	0
FE337807	chr20:55983756-55984391	+	3'-UTR	RBM38	-58.4	0
FE421348	chr4:166705557-166705608	+	Unannotated		-58.4	0
FE526502	chr8:71060519-71060715	-	5'-UTR	NCOA2	-58.4	0
FE581079	chrX:6966967-6968455	-	CDS	HDHD1	-58.4	0
FE122551	chr12:27117695-27117861	+	3'-UTR	FGFR1OP2	-58.35	0
FE219469	chr17:40004769-40007618	-	Unannotated		-58.35	0
FE29379	chr1:40703207-40703594	+	CDS	RLF	-58.35	0
FE344612	chr21:40564822-40566820	-	3'-UTR	BRWD1	-58.35	0
FE345811	chr22:18111369-18111667	-	5'-UTR	ATP6V1E1	-58.35	0
FE363234	chr3:49568711-49573050	+	CDS	DAG1	-58.35	0
FE366362	chr3:98343804-98344128	+	Unannotated		-58.35	0
FE494436	chr7:64169218-64171448	+	3'-UTR	ZNF107	-58.35	0
FE496483	chr7:87537005-87537248	+	CDS	DBF4	-58.35	0
FE579105	chrX:118604879-118605266	+	CDS	SLC25A5	-58.35	0
FE11488	chr1:109193652-109193765	-	CDS	HENMT1	-58.3	0
FE144048	chr13:38205150-38205195	+	Unannotated		-58.3	0
FE150219	chr13:115052003-115052100	+	5'-UTR	UPF3A	-58.3	0
FE168560	chr14:88399858-88400185	-	3'-UTR	GALC	-58.3	0
FE338655	chr20:60883824-60883895	+	3'-UTR	ADRM1	-58.3	0
FE366569	chr3:100034944-100035031	+	5'-UTR	TBC1D23	-58.3	0
FE416962	chr4:107465430-107466278	+	Unannotated		-58.3	0
FE462850	chr6:53132691-53132936	-	3'-UTR	ELOVL5	-58.3	0
FE492793	chr7:35919433-35919550	+	CDS	SEPT7	-58.3	0
FE537802	chr8:37635492-37637242	+	CDS	PROSC	-58.3	0
FE174225	chr15:45848743-45848906	+	other exon of noncoding	HMGN2P46	-58.25	0
FE28266	chr1:33239474-33240567	+	3'-UTR	KIAA1522	-58.25	0
FE298590	chr2:234764454-234764927	-	Unannotated		-58.25	0
FE300680	chr2:11964831-11967022	+	CDS	LPIN1	-58.25	0
FE352732	chr22:29886288-29886510	+	5'-UTR	KIAA0845	-58.25	0
FE359141	chr3:20414353-20414719	+	Unannotated		-58.25	0
FE4348	chr1:29474273-29475653	-	CDS	SRSF4	-58.25	0
FE555579	chr9:116810918-116812575	+	CDS	ZNF618	-58.25	0
FE91550	chr11:20141823-20143143	+	3'-UTR	NAV2	-58.25	0
FE100823	chr11:108593725-108594340	+	CDS	DDX10	-58.2	0
FE120644	chr12:8544598-8545903	+	Unannotated		-58.2	0
FE138225	chr13:60453363-60453554	-	CDS	DIAPH3	-58.2	0
FE180255	chr15:91010665-91010824	+	CDS	IQGAP1	-58.2	0
FE345589	chr21:47559955-47562681	-	1st exon of noncoding	FTCD	-58.2	0
FE403195	chr4:113198372-113198623	-	3'-UTR	TIFA	-58.2	0
FE462816	chr6:52866099-52867966	-	3'-UTR	ICK	-58.2	0
FE59459	chr10:124608613-124608702	-	3'-UTR	FAM24B	-58.2	0
FE75497	chr11:9302720-9303425	-	3'-UTR	TMEM41B	-58.2	0
FE113021	chr12:89981700-89985072	-	CDS	ATP2B1	-58.15	0
FE155243	chr14:65381058-65381252	+	5'-UTR	CHURC1|CHURC1-FNTB	-58.15	0
FE182803	chr15:34664386-34666818	-	1st exon of noncoding	DQ580140	-58.15	0
FE200296	chr16:78093782-78094696	-	Unannotated		-58.15	0
FE256000	chr19:16676524-16676662	-	3'-UTR	SLC35E1	-58.15	0
FE261994	chr19:53741847-53743704	-	Intron	ZNF677	-58.15	0
FE341150	chr21:40768796-40769669	+	CDS	WRB	-58.15	0
FE393234	chr3:185764313-185764545	-	3'-UTR	ETV5	-58.15	0
FE561609	chr9:25676785-25678293	-	CDS	TUSC1	-58.15	0
FE573485	chrX:11793161-11793588	+	CDS	MSL3	-58.15	0
FE148243	chr13:96415897-96416002	+	CDS	DNAJC3	-58.1	0
FE17763	chr1:201103901-201104931	-	CDS	TMEM9	-58.1	0
FE223005	chr17:63675247-63675299	-	Intron	CEP112	-58.1	0
FE229630	chr17:28443575-28443925	+	5'-UTR	NSRP1	-58.1	0
FE233194	chr17:49248849-49249105	+	CDS	NME1-NME2|NME2	-58.1	0
FE447413	chr5:102465028-102465407	+	5'-UTR	PPIP5K2	-58.1	0
FE464791	chr6:88384575-88385325	-	CDS	AKIRIN2	-58.1	0
FE5240	chr1:36068740-36068960	-	CDS	PSMB2	-58.1	0
FE581260	chrX:10053159-10053211	-	Unannotated		-58.1	0
FE6675	chr1:45959566-45960710	-	3'-UTR	CCDC163P	-58.1	0
FE131765	chr12:118823920-118823990	+	CDS	SUDS3	-58.05	0
FE219697	chr17:40724331-40724734	-	3'-UTR	PSMC3IP	-58.05	0
FE456237	chr5:180001440-180005402	+	3'-UTR	CNOT6	-58.05	0
FE526636	chr8:72273882-72274817	-	5'-UTR	EYA1	-58.05	0
FE566707	chr9:99941725-99943188	-	Unannotated		-58.05	0
FE574449	chrX:21670985-21672600	+	3'-UTR	CNKSR2	-58.05	0
FE154043	chr14:57877641-57878352	+	3'-UTR	NAA30	-58	0
FE198083	chr16:66239904-66240134	-	Unannotated		-58	0
FE274782	chr19:57746617-57746921	+	CDS	AURKC	-58	0
FE351165	chr22:18033075-18033680	+	3'-UTR	CECR2	-58	0
FE372567	chr3:160122123-160122292	+	CDS	SMC4	-58	0
FE379215	chr3:27417981-27418316	-	CDS	SLC4A7	-58	0
FE38809	chr1:164327192-164327290	+	Unannotated		-58	0
FE39758	chr1:172579957-172580930	+	3'-UTR	C1orf9	-58	0
FE418719	chr4:129792815-129794551	+	CDS	PHF17	-58	0
FE579885	chrX:135592971-135594606	+	CDS	HTATSF1	-58	0
FE85840	chr11:111367936-111368128	-	CDS	BTG4	-58	0
FE21650	chr1:235657991-235658138	-	CDS	B3GALNT2	-57.95	0
FE235747	chr17:68498182-68498657	+	Unannotated		-57.95	0
FE243065	chr18:55315031-55315520	-	3'-UTR	ATP8B1	-57.95	0
FE272179	chr19:48331085-48331133	+	Intron	CRX	-57.95	0
FE338666	chr20:60963319-60963695	+	CDS	RPS21	-57.95	0
FE417893	chr4:122734394-122734535	+	CDS	EXOSC9	-57.95	0
FE488646	chr7:2472588-2474255	+	CDS	CHST12	-57.95	0
FE549424	chr9:33918806-33920392	+	3'-UTR	UBE2R2	-57.95	0
FE118406	chr12:129277793-129278900	-	CDS	SLC15A4	-57.9	0
FE174631	chr15:50773678-50774099	+	CDS	USP8	-57.9	0
FE207325	chr16:46963800-46965113	+	3'-UTR	GPT2	-57.9	0
FE234725	chr17:61669101-61669797	+	3'-UTR	DCAF7	-57.9	0
FE240884	chr18:33688708-33688907	-	3'-UTR	SLC39A6	-57.9	0
FE344598	chr21:40556110-40557085	-	Unannotated		-57.9	0
FE411953	chr4:26432750-26432914	+	3'-UTR	RBPJ	-57.9	0
FE490341	chr7:14119995-14123201	+	Unannotated		-57.9	0
FE531060	chr8:124265575-124266201	-	CDS	ZHX1	-57.9	0
FE580870	chrX:154001406-154001524	+	CDS	DKC1	-57.9	0
FE67455	chr10:88683351-88685499	+	CDS	BMPR1A	-57.9	0
FE701	chr1:3805696-3806636	-	CDS	C1orf174	-57.9	0
FE14056	chr1:154929497-154931717	-	CDS	PYGO2	-57.85	0
FE141696	chr13:111530888-111532145	-	CDS	ANKRD10	-57.85	0
FE197060	chr16:53525628-53525723	-	3'-UTR	AKTIP	-57.85	0
FE207176	chr16:31925836-31925943	+	CDS	ZNF267	-57.85	0
FE290229	chr2:153532922-153533272	-	CDS	PRPF40A	-57.85	0
FE30094	chr1:44443694-44443967	+	3'-UTR	ATP6V0B	-57.85	0
FE341449	chr21:43990458-43991588	+	Intron	SLC37A1	-57.85	0
FE390899	chr3:155491730-155492135	-	Intron	C3orf33	-57.85	0
FE460511	chr6:33282187-33283640	-	Upstream of coding	TAPBP	-57.85	0
FE554105	chr9:104313966-104314101	+	CDS	RNF20	-57.85	0
FE99108	chr11:93358419-93358475	+	Unannotated		-57.85	0
FE130652	chr12:109548276-109548444	+	3'-UTR	UNG	-57.8	0
FE21646	chr1:235642533-235642725	-	Intron	B3GALNT2	-57.8	0
FE238047	chr17:80561010-80562447	+	3'-UTR	FOXK2	-57.8	0
FE239263	chr18:12801969-12802145	-	CDS	PTPN2	-57.8	0
FE262638	chr19:56410131-56410294	-	Intron	NLRP13	-57.8	0
FE27151	chr1:27181502-27182209	+	3'-UTR	ZDHHC18	-57.8	0
FE291467	chr2:169628465-169631145	-	Unannotated		-57.8	0
FE37765	chr1:154951210-154951720	+	CDS	CKS1B	-57.8	0
FE381551	chr3:48663156-48663205	-	3'-UTR	SLC26A6	-57.8	0
FE41812	chr1:192780111-192780277	+	CDS	RGS2	-57.8	0
FE444416	chr5:72204551-72206156	+	3'-UTR	TNPO1	-57.8	0
FE450674	chr5:135516429-135518423	+	3'-UTR	SMAD5	-57.8	0
FE466879	chr6:110421019-110421876	-	CDS	WASF1	-57.8	0
FE470053	chr6:146125508-146127541	-	CDS	FBXO30	-57.8	0
FE485999	chr6:151790192-151791239	+	CDS	C6orf211	-57.8	0
FE556828	chr9:129597965-129600491	+	3'-UTR	ZBTB43	-57.8	0
FE184533	chr15:45771911-45773434	-	Unannotated		-57.75	0
FE185497	chr15:52901511-52901692	-	CDS	FAM214A	-57.75	0
FE190428	chr15:89073854-89074676	-	CDS	DET1	-57.75	0
FE247911	chr18:34359700-34359879	+	3'-UTR	FHOD3	-57.75	0
FE273911	chr19:54446808-54447176	+	3'-UTR	CACNG7	-57.75	0
FE322712	chr2:228788659-228789072	+	CDS	WDR69	-57.75	0
FE34368	chr1:93998479-93998625	+	CDS	FNBP1L	-57.75	0
FE40429	chr1:179322745-179323110	+	CDS	SOAT1	-57.75	0
FE427416	chr5:56067332-56067568	-	Unannotated		-57.75	0
FE450380	chr5:134061802-134063598	+	3'-UTR	SEC24A	-57.75	0
FE463745	chr6:75947507-75947704	-	CDS	COX7A2	-57.75	0
FE512651	chr7:92219582-92219815	-	5'-UTR	FAM133B	-57.75	0
FE527510	chr8:82570186-82570515	-	3'-UTR	IMPA1	-57.75	0
FE580869	chrX:153999035-153999154	+	CDS	DKC1	-57.75	0
FE100145	chr11:102100434-102104208	+	CDS	YAP1	-57.7	0
FE182013	chr15:25601842-25601975	-	CDS	UBE3A	-57.7	0
FE269315	chr19:35770070-35770721	+	CDS	USF2	-57.7	0
FE314118	chr2:152317655-152317803	+	CDS	RIF1	-57.7	0
FE333858	chr20:30385207-30385318	+	CDS	TPX2	-57.7	0
FE340001	chr21:30410661-30410751	+	5'-UTR	USP16	-57.7	0
FE362729	chr3:46306648-46308091	+	5'-UTR	CCR3	-57.7	0
FE394396	chr3:196662276-196662401	-	3'-UTR	NCBP2	-57.7	0
FE454875	chr5:170837532-170838253	+	CDS	NPM1	-57.7	0
FE472616	chr6:1314096-1316033	+	CDS	FOXQ1	-57.7	0
FE507079	chr7:21448794-21449027	-	Unannotated		-57.7	0
FE532074	chr8:135136238-135136509	-	Unannotated		-57.7	0
FE566419	chr9:98116720-98118497	-	Unannotated		-57.7	0
FE573713	chrX:13778252-13778839	+	CDS	OFD1	-57.7	0
FE576977	chrX:69722699-69725124	+	3'-UTR	DLG3	-57.7	0
FE71340	chr10:117163989-117165085	+	Intron	ATRNL1	-57.7	0
FE84142	chr11:93211637-93212412	-	5'-UTR	C11orf75	-57.7	0
FE130092	chr12:105562116-105562909	+	3'-UTR	KIAA1033	-57.65	0
FE135232	chr13:28024074-28024358	-	5'-UTR	MTIF3	-57.65	0
FE189835	chr15:83517729-83518636	-	CDS	HOMER2	-57.65	0
[truncated: 31,794 more rows]
