# Supplementary material for: Novel PRD-like homeodomain transcription factors and retrotransposon elements in early human development
Source: Nat Commun. 2015 Sep 11;6:8207. doi: 10.1038/ncomms9207 (PMC4569847; doi:10.1038/ncomms9207)
Supplement: Supplementary Data 4 — Significantly accumulated TFEs in transition from 4-cell to 8-cell [file ncomms9207-s5.xlsx]

## Sheet: Sheet1
TFE	TFE Region	Strand	Position	Gene	Score	q-value	Promoter Region	Source of de-novo motif 11	De-novo motif 11 like sequence containing (order in Fig.3c, 1=bottom)	GO Molecular Function
FE65853	chr10:70715799-70716232	+	5'-UTR	DDX21	70.5	0.00151995	chr10:70713977-70716476	*	56	RNA helicase activity;translation initiation factor activity;translation initiation factor activity;translation initiation factor activity
FE367949	chr3:121286750-121286860	+	5'-UTR	ARGFX	69.85	0.00151995	chr3:121284783-121287282	*	57	sequence-specific DNA binding transcription factor activity;sequence-specific DNA binding transcription factor activity
FE432199	chr5:115177087-115177595	-	5'-UTR	ATG12	69.8	0.00151995	chr5:115176780-115179279
FE51434	chr10:35376588-35376802	-	Intron	CUL2	68.6	0.00151995	chr10:35376269-35378768		53
FE408271	chr4:186127928-186128236	-	Unannotated		68.25	0.00151995	chr4:186127662-186130161	*	39
FE855	chr1:6259621-6259901	-	5'-UTR	RPL22	68.1	0.00151995	chr1:6259154-6261653		44	structural constituent of ribosome;nucleic acid binding
FE402062	chr4:100871325-100871533	-	5'-UTR	H2AFZ	67.7	0.00151995	chr4:100870935-100873434		37	nucleic acid binding
FE305794	chr2:55459739-55460008	+	5'-UTR	RPS27A	67.5	0.00151995	chr2:55457825-55460324		49	structural constituent of ribosome;nucleic acid binding
FE336805	chr20:47895118-47895275	+	1st exon of noncoding	ZNFX1-AS1	67.5	0.00151995	chr20:47893180-47895679
FE478115	chr6:41755049-41755563	+	5'-UTR	TOMM6	67.5	0.00151995	chr6:41753434-41755933
FE105493	chr12:8071826-8074226	-	CDS	SLC2A3	67.25	0.00151995	chr12:8073553-8076052	*	74	carbohydrate transmembrane transporter activity;transmembrane transporter activity
FE273734	chr19:54135194-54135433	+	5'-UTR	DPRX	65.8	0.00270272	chr19:54133319-54135818	*	20	sequence-specific DNA binding transcription factor activity;sequence-specific DNA binding transcription factor activity
FE482779	chr6:111303105-111303337	+	5'-UTR	RPF2	64.35	0.00351232	chr6:111301317-111303816	*	66	nuclease activity;nucleic acid binding
FE464641	chr6:86387854-86388509	-	1st exon of noncoding	SNHG5	63	0.00351232	chr6:86387950-86390449		90
FE323168	chr2:232577554-232578248	+	CDS	PTMA	62.45	0.00351232	chr2:232575681-232578180
FE218887	chr17:37009951-37010103	-	5'-UTR	RPL23	62.15	0.00351232	chr17:37009491-37011990		26	structural constituent of ribosome;nucleic acid binding
FE26386	chr1:24018011-24018322	+	5'-UTR	RPL11	62.15	0.00351232	chr1:24016297-24018796	*	21	structural constituent of ribosome;nucleic acid binding
FE182782	chr15:34635221-34635557	-	5'-UTR	NOP10	62.1	0.00351232	chr15:34634859-34637358	*	13	structural constituent of ribosome;nucleic acid binding
FE193732	chr16:9068951-9069310	-	Unannotated		61.9	0.00351232	chr16:9068726-9071225		41
FE578178	chrX:102611366-102611590	+	5'-UTR	WBP5	61.9	0.00351232	chrX:102609435-102611934		73	sequence-specific DNA binding transcription factor activity;sequence-specific DNA binding transcription factor activity
FE557352	chr9:131445896-131446286	+	5'-UTR	SET	60.95	0.00427838	chr9:131444110-131446609	*	42	phosphatase activity;phosphatase activity;protein binding;phosphatase inhibitor activity;phosphatase regulator activity
FE507529	chr7:25164819-25165126	-	5'-UTR	CYCS	60.65	0.00427838	chr7:25164382-25166881		79
FE471902	chr6:162950625-162950819	-	Intron	PARK2	60.55	0.00427838	chr6:162950196-162952695	*	14
FE346509	chr22:22874326-22874662	-	5'-UTR	ZNF280A	60.25	0.00427838	chr22:22874117-22876616		71	sequence-specific DNA binding transcription factor activity;sequence-specific DNA binding transcription factor activity
FE463533	chr6:73935020-73935232	-	5'-UTR	KHDC1L	60.25	0.00427838	chr6:73934714-73937213	*	17
FE120498	chr12:7918572-7918766	+	Intron	NANOGNB	59.9	0.00427838	chr12:7916619-7919118	*	7
FE417091	chr4:109541605-109542031	+	5'-UTR	RPL34	59.45	0.00427838	chr4:109539734-109542233		89	structural constituent of ribosome;nucleic acid binding
FE125222	chr12:56435640-56436014	+	5'-UTR	RPS26	59	0.0049983	chr12:56433926-56436425		65	structural constituent of ribosome;nucleic acid binding
FE299853	chr2:3622621-3623018	+	5'-UTR	RPS7	58.8	0.0049983	chr2:3620916-3623415	*	2
FE150609	chr14:23564683-23564858	+	5'-UTR	C14orf119	58.45	0.0049983	chr14:23562735-23565234
FE142982	chr13:27825421-27825919	+	5'-UTR	RPL21	58.4	0.0049983	chr13:27823696-27826195			structural constituent of ribosome;nucleic acid binding
FE310154	chr2:101618617-101618803	+	5'-UTR	RPL31	58.3	0.0049983	chr2:101616756-101619255		68	structural constituent of ribosome;nucleic acid binding
FE11601	chr1:109618488-109618745	-	5'-UTR	TAF13	57.85	0.0049983	chr1:109618123-109620622	*	1	sequence-specific DNA binding transcription factor activity;sequence-specific DNA binding transcription factor activity
FE30608	chr1:46769282-46769517	+	5'-UTR	UQCRH	57.5	0.0057545	chr1:46767393-46769892			oxidoreductase activity
FE52748	chr10:61515246-61515454	-	Unannotated		57.4	0.0057545	chr10:61514911-61517410
FE217535	chr17:26930513-26930993	-	Intron	SGK494	57.3	0.0057545	chr17:26930294-26932793		55
FE111060	chr12:66524218-66524602	-	5'-UTR	LLPH	57.05	0.0057545	chr12:66524030-66526529
FE91233	chr11:18428664-18429397	+	CDS	LDHA	56.85	0.0057545	chr11:18426846-18429345	*	43
FE163949	chr14:50087129-50087464	-	5'-UTR	RPL36AL	56.6	0.0057545	chr14:50086835-50089334			structural constituent of ribosome;nucleic acid binding
FE233993	chr17:57476552-57479091	+	3'-UTR	YPEL2	56.25	0.00647466	chr17:57475011-57477510
FE284310	chr2:73964429-73964566	-	5'-UTR	TPRKB	55.95	0.00647466	chr2:73963971-73966470	*	77
FE221910	chr17:56429428-56429563	-	5'-UTR	SUPT4H1	55.4	0.00715353	chr17:56429029-56431528			sequence-specific DNA binding transcription factor activity;sequence-specific DNA binding transcription factor activity;chromatin binding
FE57259	chr10:105156162-105156357	-	5'-UTR	USMG5	54.9	0.00776284	chr10:105155709-105158208		85
FE70046	chr10:105156299-105156487	+	5'-UTR	PDCD11	54.9	0.00776284	chr10:105154384-105156883		6
FE106856	chr12:21810634-21810805	-	5'-UTR	LDHB	54.6	0.00776284	chr12:21810276-21812775		33	oxidoreductase activity
FE15295	chr1:165737838-165738209	-	5'-UTR	TMCO1	54.55	0.00776284	chr1:165737606-165740105		63
FE526837	chr8:74884480-74884698	-	5'-UTR	TCEB1	54.55	0.00776284	chr8:74884019-74886518		51	catalytic activity;enzyme activator activity
FE4221	chr1:28559432-28559629	-	5'-UTR	DNAJC8	54.3	0.00776284	chr1:28558984-28561483	*	24
FE494214	chr7:63667334-63667619	+	Unannotated		53.6	0.00882416	chr7:63665430-63667929	*	58
FE125316	chr12:56552080-56552255	+	5'-UTR	MYL6	53.2	0.00936618	chr12:56550145-56552644	*	35	structural constituent of cytoskeleton;calcium ion binding;calmodulin binding
FE1888	chr1:13328203-13329398	-	CDS	PRAMEF22	53.1	0.00936618	chr1:13328099-13330598		80
FE143227	chr13:29233066-29233370	+	5'-UTR	POMP	52.95	0.0100661	chr13:29231295-29233794		78
FE157679	chr14:78174342-78174680	+	5'-UTR	SLIRP	52.75	0.0100661	chr14:78172447-78174946			sequence-specific DNA binding transcription factor activity;catalytic activity;DNA replication origin binding;single-stranded DNA binding;sequence-specific DNA binding transcription factor activity;poly(A) RNA binding
FE60768	chr10:1034299-1034469	+	5'-UTR	GTPBP4	52.2	0.0109616	chr10:1032387-1034886		64	GTPase activity;protein binding
FE398230	chr4:39460511-39460788	-	5'-UTR	RPL9	52	0.0109616	chr4:39460034-39462533		23	structural constituent of ribosome;nucleic acid binding
FE319370	chr2:201676226-201676713	+	5'-UTR	BZW1	51.95	0.0109616	chr2:201674648-201677147			nuclease activity;translation initiation factor activity;translation initiation factor activity;translation initiation factor activity
FE215377	chr17:6554730-6554997	-	5'-UTR	MED31	51.9	0.0109616	chr17:6554392-6556891			DNA-directed RNA polymerase activity;nucleic acid binding
FE257471	chr19:23869833-23870114	-	5'-UTR	ZNF675	51.65	0.0114352	chr19:23869484-23871983			sequence-specific DNA binding transcription factor activity;sequence-specific DNA binding transcription factor activity
FE222839	chr17:62495643-62497158	-	CDS	DDX5	51.1	0.0124647	chr17:62495844-62498343
FE260023	chr19:46195048-46195588	-	5'-UTR	SNRPD2	51	0.0124647	chr19:46194716-46197215	*	54	mRNA binding
FE98290	chr11:82642781-82645700	+	5'-UTR	C11orf82	51	0.0124647	chr11:82641048-82643547		32
FE415113	chr4:84376996-84377330	+	5'-UTR	MRPS18C	50.95	0.0124647	chr4:84375248-84377747		86	structural constituent of ribosome;nucleic acid binding
FE476660	chr6:33239773-33239981	+	5'-UTR	RPS18	50.95	0.0124647	chr6:33237855-33240354		4	structural molecule activity
FE283546	chr2:68289982-68290242	-	5'-UTR	C1D	50.7	0.0129728	chr2:68289632-68292131			transcription cofactor activity;sequence-specific DNA binding transcription factor activity;sequence-specific DNA binding transcription factor activity;protein binding
FE255004	chr19:12163620-12163956	-	Intron	ZNF878	50.25	0.0137832	chr19:12163276-12165775	*	15
FE567990	chr9:113018692-113018885	-	5'-UTR	TXN	49.5	0.0156072	chr9:113018286-113020785			oxidoreductase activity
FE6689	chr1:45987440-45987769	-	5'-UTR	PRDX1	49	0.0164347	chr1:45987056-45989555	*	60	oxidoreductase activity;peroxidase activity
FE95968	chr11:65266406-65268245	+	1st exon of noncoding	MALAT1	48.95	0.0164347	chr11:65264517-65267016
FE173372	chr15:41624830-41625248	+	5'-UTR	NUSAP1	48.6	0.0173142	chr15:41623081-41625580		87
FE37250	chr1:151138450-151138808	+	5'-UTR	SCNM1	48.45	0.0178022	chr1:151136621-151139120
FE166686	chr14:71067333-71067510	-	5'-UTR	MED6	48.1	0.0186763	chr14:71066904-71069403		22	transcription cofactor activity;sequence-specific DNA binding transcription factor activity;sequence-specific DNA binding transcription factor activity;protein binding
FE163939	chr14:50053003-50053207	-	5'-UTR	RPS29	48.05	0.0186763	chr14:50052596-50055095		52
FE189406	chr15:79156064-79156116	-	Unannotated		48.05	0.0186763	chr15:79155615-79158114	*	18
FE230394	chr17:33895029-33895306	+	Unannotated		47.95	0.0186763	chr17:33893156-33895655		75
FE45255	chr1:226259019-226259701	+	CDS	H3F3B	47.7	0.0191026	chr1:226257071-226259570	*	19
FE368544	chr3:127002704-127003262	+	Unannotated		47.1	0.0214887	chr3:127000846-127003345
FE242385	chr18:47018828-47018965	-	5'-UTR	RPL17|RPL17-C18ORF32	46.9	0.0219489	chr18:47018350-47020849		9
FE298321	chr2:232319466-232319976	-	CDS	NCL	46.8	0.0219489	chr2:232319093-232321592		88
FE483513	chr6:121756741-121756978	+	5'-UTR	GJA1	46.75	0.0219489	chr6:121754909-121757408		67	gap junction channel activity
FE494250	chr7:63709255-63709534	+	5'-UTR	ZNF679	46.7	0.0219489	chr7:63707346-63709845	*	81	sequence-specific DNA binding transcription factor activity;sequence-specific DNA binding transcription factor activity
FE117857	chr12:123779071-123780104	-	3'-UTR	SBNO1	45.9	0.0247618	chr12:123778707-123781206
FE378285	chr3:16306125-16306613	-	5'-UTR	DPH3	45.75	0.0252035	chr3:16305949-16308448		70
FE85430	chr11:107729778-107729990	-	5'-UTR	SLC35F2	45.65	0.0256251	chr11:107729448-107731947		61
FE155243	chr14:65381058-65381252	+	5'-UTR	CHURC1|CHURC1-FNTB	45	0.028363	chr14:65379174-65381673			transferase activity, transferring acyl groups
FE30895	chr1:51737244-51738779	+	3'-UTR	RNF11	44.8	0.0294982	chr1:51735733-51738232		34
FE65881	chr10:70742312-70744821	+	CDS	DDX21	44.7	0.0294982	chr10:70741428-70743927		84
FE233803	chr17:56429515-56429701	+	other exon of noncoding	LOC100506779	44.45	0.0303793	chr17:56427532-56430031	*	36
FE58063	chr10:112678879-112679194	-	5'-UTR	BBIP1	44.4	0.0303793	chr10:112678449-112680948
FE1279	chr1:8938639-8938833	-	5'-UTR	ENO1	44.15	0.0313032	chr1:8938246-8940745			lyase activity
FE494133	chr7:63459162-63459356	+	Unannotated		44.15	0.0313032	chr7:63457234-63459733	*	5
FE440945	chr5:18049556-18049598	+	Unannotated		44	0.0313032	chr5:18047559-18050058
FE479552	chr6:64260232-64260448	+	Intron	PTP4A1	44	0.0313032	chr6:64258264-64260763		91
FE124809	chr12:53689019-53689423	+	5'-UTR	PFDN5	43.7	0.0321588	chr12:53687327-53689826	*	12
FE361764	chr3:40351143-40351463	+	5'-UTR	EIF1B	43.7	0.0321588	chr3:40349200-40351699
FE256052	chr19:16770770-16771009	-	5'-UTR	C19orf42	43.65	0.0321588	chr19:16770454-16772953
FE185470	chr15:52861309-52861669	-	5'-UTR	ARPP19	43.5	0.0328748	chr15:52860863-52863362		59
FE125270	chr12:56510319-56510583	+	5'-UTR	RPL41	43.4	0.0328748	chr12:56508418-56510917	*	46
FE385634	chr3:101405326-101405779	-	5'-UTR	RPL24	43.4	0.0328748	chr3:101405057-101407556	*	50	structural constituent of ribosome;nucleic acid binding
FE67903	chr10:92631531-92631839	+	5'-UTR	RPP30	43	0.0346449	chr10:92629737-92632236			endoribonuclease activity;nucleic acid binding
FE270163	chr19:39109621-39109967	+	5'-UTR	EIF3K	42.95	0.0346449	chr19:39107827-39110326		62
FE42503	chr1:201924423-201924882	+	5'-UTR	TIMM17A	42.95	0.0346449	chr1:201922632-201925131	*	27
FE3742	chr1:26232880-26233003	-	5'-UTR	STMN1	42.9	0.0346449	chr1:26232410-26234909
FE132542	chr12:122849285-122849336	+	Unannotated		42.85	0.0346449	chr12:122847288-122849787	*	69
FE579135	chrX:119005734-119005976	+	5'-UTR	NDUFA1	42.65	0.0354626	chrX:119003851-119006350		40
FE412498	chr4:39460613-39460782	+	5'-UTR	LIAS	42.25	0.0372126	chr4:39458681-39461180		83
FE434691	chr5:140698060-140700516	-	5'-UTR	TAF7	41.8	0.0403598	chr5:140699845-140702344		82	sequence-specific DNA binding transcription factor activity;sequence-specific DNA binding transcription factor activity
FE526734	chr8:74205834-74205977	-	5'-UTR	RPL7	41.8	0.0403598	chr8:74205366-74207865			structural constituent of ribosome;nucleic acid binding
FE105514	chr12:8088616-8088892	-	5'-UTR	SLC2A3	41.75	0.0403598	chr12:8088283-8090782	*	8	carbohydrate transmembrane transporter activity;transmembrane transporter activity
FE586844	chrX:118925534-118925878	-	5'-UTR	RPL39	41.55	0.0408216	chrX:118925090-118927589	*	48	structural constituent of ribosome;nucleic acid binding
FE275069	chr19:58181815-58181955	+	5'-UTR	ZSCAN4	41.5	0.0408216	chr19:58179862-58182361	*	16	sequence-specific DNA binding transcription factor activity;sequence-specific DNA binding transcription factor activity
FE22535	chr1:245016615-245017798	-	CDS	HNRNPU	41.4	0.0414272	chr1:245016964-245019463
FE507725	chr7:26293873-26294329	-	Unannotated		41.3	0.0418077	chr7:26293809-26296308	*	28
FE156753	chr14:74111552-74111789	+	5'-UTR	DNAL1	41.2	0.0420822	chr14:74109706-74112205		45	phosphatase activity;phosphatase activity;structural constituent of cytoskeleton;protein binding;phosphatase regulator activity
FE317045	chr2:178077406-178077599	+	5'-UTR	HNRNPA3	40.9	0.0440461	chr2:178075523-178078022			catalytic activity;structural constituent of ribosome;poly(A) RNA binding
FE451073	chr5:138665036-138666103	+	CDS	MATR3	40.8	0.0443656	chr5:138663751-138666250		10
FE15004	chr1:160990800-160991140	-	5'-UTR	F11R	40.3	0.0476232	chr1:160990429-160992928	*	47	receptor activity
FE413554	chr4:57844982-57845220	+	5'-UTR	POLR2B	40.25	0.0476232	chr4:57843063-57845562		3
FE151820	chr14:35451765-35452421	+	5'-UTR	SRP54	40.05	0.0476232	chr14:35450313-35452812			GTPase activity;RNA binding;protein binding
FE79354	chr11:57298131-57298392	-	5'-UTR	TIMM10	39.95	0.0476232	chr11:57297722-57300221		11
FE36434	chr1:118472342-118472620	+	5'-UTR	WDR3	39.9	0.0491289	chr1:118470363-118472862
FE53687	chr10:71930169-71930386	-	5'-UTR	SAR1A	39.9	0.0491289	chr10:71929728-71932227		72	GTPase activity;protein binding
FE421243	chr4:165974942-165975103	+	Unannotated		39.8	0.0491289	chr4:165973019-165975518		76
FE196839	chr16:48420897-48421200	-	other exon of noncoding	SIAH1	39.75	0.0491289	chr16:48420658-48423157	*	31
FE444873	chr5:74062996-74063190	+	5'-UTR	NSA2	39.7	0.0491289	chr5:74061128-74063627		25
FE512942	chr7:96339000-96339323	-	5'-UTR	SHFM1	39.7	0.0491289	chr7:96338823-96341322
FE115863	chr12:112847391-112847471	-	5'-UTR	RPL6	39.65	0.0491289	chr12:112846910-112849409	*	30	structural constituent of ribosome;nucleic acid binding
FE572703	chrUn_gl000218:97331-97641	-	5'-UTR	LOC100233156	39.65	0.0491289	chrUn_gl000218:96953-99452		38
FE28948	chr1:38273145-38273629	+	5'-UTR	C1orf122	39.55	0.0493783	chr1:38271258-38273757		29
FE518232	chr7:140152850-140154622	-	CDS	MKRN1	39.5	0.0493783	chr7:140153040-140155539
Supplementary Data 4: Significantly accumulated TFEs in transition from 4-cell to 8-cell.
