# Supplementary material for: Novel PRD-like homeodomain transcription factors and retrotransposon elements in early human development
Source: Nat Commun. 2015 Sep 11;6:8207. doi: 10.1038/ncomms9207 (PMC4569847; doi:10.1038/ncomms9207)
Supplement: Supplementary Data 5 — Significantly decreased TFEs in transition from 4-cell to 8-cell [file ncomms9207-s6.xlsx]

## Sheet: Sheet1
TFE	Region	Strand	Position	Gene	Score	q-value
FE12705	chr1:142587935-142588255	-	Unannotated		-73.5	0		Supplementary Data 5: Significantly decreased TFEs in transition from 4-cell to 8-cell.
FE136021	chr13:39611335-39612314	-	5'-UTR	PROSER1	-73.5	0
FE141091	chr13:102821373-102821617	-	Intron	FGF14	-73.5	0
FE175076	chr15:54209340-54209652	+	Unannotated		-73.5	0
FE188923	chr15:76349295-76349655	-	Unannotated		-73.5	0
FE197077	chr16:53576087-53576434	-	Unannotated		-73.5	0
FE2481	chr1:18744950-18745318	-	Unannotated		-73.5	0
FE264618	chr19:4960689-4962162	+	CDS	UHRF1	-73.5	0
FE289903	chr2:152022648-152023396	-	Unannotated		-73.5	0
FE303986	chr2:39774873-39775362	+	Intron	LOC728730	-73.5	0
FE365697	chr3:75865629-75865849	+	Unannotated		-73.5	0
FE375474	chr3:188817783-188817998	+	Intron	TPRG1	-73.5	0
FE441676	chr5:36058670-36059359	+	Unannotated		-73.5	0
FE448693	chr5:115481329-115481612	+	Intron	COMMD10	-73.5	0
FE502453	chr7:141424827-141424996	+	CDS	WEE2	-73.5	0
FE502457	chr7:141430095-141431083	+	CDS	WEE2	-73.5	0
FE505738	chr7:6866061-6866969	-	Upstream of coding	CCZ1B	-73.5	0
FE561266	chr9:20307651-20308340	-	Unannotated		-73.5	0
FE89671	chr11:6947458-6948044	+	5'-UTR	ZNF215	-73.5	0
FE522689	chr8:18714618-18715029	-	Intron	PSD3	-73.45	0
FE90535	chr11:12341032-12341358	+	CDS	MICALCL	-73.45	0
FE372207	chr3:156395447-156396403	+	5'-UTR	TIPARP	-73.25	0
FE354089	chr22:39025651-39026375	+	Unannotated		-73.1	0
FE198100	chr16:66261479-66261807	-	Unannotated		-73.05	0
FE495680	chr7:76800680-76800894	+	Intron	CCDC146	-72.55	0
FE112685	chr12:87715684-87715851	-	Unannotated		-72.5	0
FE251216	chr18:68970943-68971436	+	Unannotated		-72.5	0
FE500299	chr7:124116232-124117408	+	Unannotated		-72.25	0
FE23145	chr1:567437-567707	+	Unannotated		-72.1	0
FE420181	chr4:153587226-153588180	+	Unannotated		-71.75	0
FE177670	chr15:73749571-73749927	+	Intron	C15orf60	-71.6	0
FE535730	chr8:19221345-19221916	+	CDS	SH2D4A	-71.55	0
FE137927	chr13:54442646-54447760	-	Unannotated		-71.5	0
FE223567	chr17:69865441-69866237	-	Unannotated		-71.5	0
FE245436	chr18:2855319-2855737	+	Intron	EMILIN2	-71.5	0
FE262593	chr19:56256735-56257427	-	Unannotated		-71.5	0
FE49875	chr10:18940058-18940718	-	5'-UTR	NSUN6	-71.35	0
FE523840	chr8:27630030-27630368	-	5'-UTR	CCDC25	-71	0
FE548924	chr9:25376900-25377286	+	Unannotated		-70.95	0
FE188757	chr15:75700284-75700590	-	Intron	SIN3A	-70.65	0
FE278065	chr2:23519338-23519939	-	Unannotated		-70.5	0
FE565120	chr9:85927373-85927688	-	Intron	FRMD3	-70.5	0
FE546907	chr9:2141618-2142072	+	Intron	SMARCA2	-70.45	0
FE248048	chr18:36125930-36136146	+	Unannotated		-70.35	0
FE443628	chr5:65602898-65603143	+	Unannotated		-70.35	0
FE562146	chr9:28049960-28056171	-	Intron	LINGO2	-70.3	0
FE499873	chr7:120591113-120591289	+	5'-UTR	ING3	-70	0
FE262650	chr19:56446392-56447130	-	Unannotated		-69.8	0
FE107278	chr12:25347820-25348173	-	5'-UTR	CASC1	-69.55	0
FE177351	chr15:71568042-71568257	+	Intron	THSD4	-69.55	0
FE154322	chr14:59654815-59655489	+	5'-UTR	DAAM1	-69.5	0
FE25700	chr1:18152269-18153558	+	CDS	ACTL8	-69.5	0
FE297536	chr2:224740105-224743028	-	3'-UTR	WDFY1	-69.5	0
FE444614	chr5:73439770-73440313	+	Unannotated		-69.5	0
FE457621	chr6:10687582-10687898	-	5'-UTR	C6orf52	-69.5	0
FE109269	chr12:50677203-50677733	-	5'-UTR	LIMA1	-69.3	0
FE496297	chr7:84570262-84570701	+	Unannotated		-68.75	0
FE370818	chr3:142314704-142315437	+	5'-UTR	PLS1	-68.6	0
FE455341	chr5:175084666-175085158	+	5'-UTR	HRH2	-68.5	0
FE52888	chr10:62277838-62278452	-	Intron	ANK3	-68.5	0
FE569641	chr9:126017883-126018145	-	Intron	STRBP	-68.5	0
FE577281	chrX:73024138-73024912	+	1st exon of noncoding	TSIX	-68.45	0
FE274448	chr19:56392837-56393222	+	CDS	NLRP4	-68.4	0
FE429342	chr5:79400289-79400667	-	Unannotated		-68.3	0
FE502445	chr7:141408365-141408900	+	5'-UTR	WEE2	-68.25	0
FE38481	chr1:161254146-161255234	+	CDS	PCP4L1	-68.2	0
FE320894	chr2:211877007-211877346	+	Unannotated		-68.15	0
FE184417	chr15:44968673-44969569	-	5'-UTR	PATL2	-68	0
FE417411	chr4:113363116-113363328	+	3'-UTR	ALPK1	-67.9	0
FE401497	chr4:89679905-89680821	-	5'-UTR	FAM13A	-67.8	0
FE122230	chr12:22852552-22853032	+	Unannotated		-67.5	0
FE461716	chr6:40105272-40133308	-	Unannotated		-67.5	0
FE506577	chr7:15435671-15436292	-	Intron	AGMO	-67.5	0
FE74620	chr11:4585314-4597888	-	Intron	C11orf40	-67.5	0
FE94904	chr11:59784665-59784946	+	Unannotated		-67.5	0
FE128103	chr12:83583714-83583931	+	Unannotated		-67.4	0
FE284059	chr2:71454058-71454330	-	5'-UTR	PAIP2B	-67.25	0
FE527666	chr8:86786050-86787723	-	CDS	REXO1L1	-67.2	0
FE11460	chr1:108506913-108507548	-	5'-UTR	VAV3	-66.6	0
FE79188	chr11:49148677-49149288	-	Unannotated		-66.5	0
FE489325	chr7:5937299-5938190	+	Upstream of coding	CCZ1	-66.45	0
FE577282	chrX:73025040-73026433	+	1st exon of noncoding	TSIX	-66.2	0
FE432972	chr5:126392089-126392187	-	other exon of noncoding	C5orf63	-66.05	0
FE437774	chr5:173036241-173036430	-	CDS	BOD1	-66.05	0
FE551870	chr9:82380141-82380574	+	Unannotated		-66.05	0
FE274474	chr19:56497971-56498344	+	Intron	NLRP8	-65.85	0
FE426823	chr5:43557437-43557984	-	5'-UTR	PAIP1	-65.8	0
FE74414	chr11:4359473-4360613	-	Unannotated		-65.65	0
FE100792	chr11:108540151-108540905	+	Intron	DDX10	-65.5	0
FE241282	chr18:36095387-36105251	-	Unannotated		-65.5	0
FE35948	chr1:113511313-113511672	+	other exon of noncoding	BX648855	-65.5	0
FE545526	chr8:140507357-140522901	+	Unannotated		-65.5	0
FE175736	chr15:59834849-59835720	+	Unannotated		-65.45	0
FE587898	chrX:137697894-137698183	-	1st exon of noncoding	LOC158696	-65.45	0
FE168228	chr14:81884507-81884597	-	5'-UTR	STON2	-65.3	0
FE481507	chr6:94422190-94422247	+	other exon of noncoding	TSG1	-65.25	0
FE258526	chr19:38045699-38047428	-	CDS	ZNF571	-65.2	0
FE526825	chr8:74791043-74791200	-	5'-UTR	UBE2W	-65	0
FE535333	chr8:15198959-15199234	+	Unannotated		-65	0
FE200408	chr16:79622084-79622643	-	Unannotated		-64.85	0
FE435254	chr5:146236062-146236775	-	5'-UTR	PPP2R2B	-64.85	0
FE285621	chr2:86790427-86790704	-	5'-UTR	CHMP3	-64.8	0
FE490338	chr7:14109753-14109913	+	Unannotated		-64.6	0
FE459003	chr6:24302695-24303857	-	Intron	DCDC2	-64.55	0
FE85357	chr11:107542999-107543599	-	Unannotated		-64.55	0
FE109857	chr12:54867330-54867662	-	5'-UTR	GTSF1	-64.5	0
FE168543	chr14:88200212-88200676	-	Unannotated		-64.5	0
FE24494	chr1:10492445-10494163	+	CDS	APITD1|APITD1-CORT	-64.5	0
FE328240	chr20:39963692-39964288	-	Unannotated		-64.5	0
FE574493	chrX:22056112-22056655	+	5'-UTR	PHEX	-64.5	0
FE496666	chr7:89975741-89976132	+	5'-UTR	GTPBP10	-64.4	0
FE233400	chr17:51138985-51139404	+	Unannotated		-64.35	0
FE287989	chr2:128283751-128284988	-	5'-UTR	IWS1	-64.15	0
FE248293	chr18:37650323-37650379	+	other exon of noncoding	BC045816	-64.05	0
FE97628	chr11:74303463-74303785	+	5'-UTR	POLD3	-64	0
FE79154	chr11:49016064-49016227	-	Unannotated		-63.9	0
FE357965	chr3:11413356-11413681	+	Intron	ATG7	-63.8	0
FE58360	chr10:115608739-115610329	-	CDS	DCLRE1A	-63.7	0
FE11503	chr1:109203585-109204287	-	5'-UTR	HENMT1	-63.6	0
FE475351	chr6:25279185-25280063	+	5'-UTR	LRRC16A	-63.6	0
FE35832	chr1:112938594-112938968	+	5'-UTR	CTTNBP2NL	-63.55	0
FE384345	chr3:69203920-69204135	-	Unannotated		-63.5	0
FE554091	chr9:104295898-104296260	+	5'-UTR	RNF20	-63.5	0
FE43692	chr1:210516615-210516852	+	5'-UTR	HHAT	-63.45	0
FE466841	chr6:110011964-110012467	-	5'-UTR	AKD1	-63.35	0
FE534609	chr8:9191593-9191775	+	other exon of noncoding	LOC157273	-63.35	0
FE98782	chr11:89440296-89440606	+	Unannotated		-63.3	0
FE25101	chr1:14489935-14490583	+	Unannotated		-63.25	0
FE158721	chr14:92630012-92630502	+	3'-UTR	CPSF2	-63.2	0
FE200361	chr16:79263207-79263884	-	Unannotated		-63.1	0
FE307691	chr2:71922980-71924024	+	Unannotated		-63.05	0
FE479970	chr6:71339406-71339546	+	Unannotated		-63	0
FE131868	chr12:119380223-119381311	+	Unannotated		-62.95	0
FE137958	chr13:54705009-54705427	-	other exon of noncoding	BC020935	-62.95	0
FE164974	chr14:55658181-55658382	-	5'-UTR	DLGAP5	-62.95	0
FE322698	chr2:228735801-228736467	+	5'-UTR	WDR69	-62.9	0
FE154056	chr14:57970169-57970462	+	Unannotated		-62.85	0
FE172730	chr15:38646997-38647536	+	3'-UTR	SPRED1	-62.8	0
FE352813	chr22:30312204-30312608	+	Intron	MTMR3	-62.8	0
FE457716	chr6:11103460-11103531	-	3'-UTR	ERVFRD-1	-62.75	0
FE579693	chrX:133507189-133507565	+	5'-UTR	PHF6	-62.65	0
FE499448	chr7:114780507-114780737	+	Unannotated		-62.6	0
FE516899	chr7:130875509-130875982	-	Unannotated		-62.6	0
FE539940	chr8:75263454-75263701	+	5'-UTR	GDAP1	-62.5	0
FE403492	chr4:118281700-118282626	-	Unannotated		-62.45	0
FE464246	chr6:82804922-82805100	-	Unannotated		-62.4	0
FE490749	chr7:18890842-18891114	+	Intron	HDAC9	-62.4	0
FE523571	chr8:24997298-24997502	-	Unannotated		-62.4	0
FE83171	chr11:83435896-83437105	-	Intron	DLG2	-62.4	0
FE371200	chr3:148744565-148745386	+	CDS	GYG1	-62.35	0
FE336409	chr20:45109079-45109816	+	Unannotated		-62.3	0
FE496070	chr7:80231343-80231766	+	5'-UTR	CD36	-62.25	0
FE330318	chr20:54967125-54967474	-	5'-UTR	AURKA	-62.1	0
FE476906	chr6:34729809-34730093	+	Intron	SNRPC	-62.1	0
FE138164	chr13:60186467-60186915	-	Unannotated		-62.05	0
FE307455	chr2:70899421-70900514	+	Unannotated		-62.05	0
FE74195	chr11:3010504-3010600	-	Intron	NAP1L4	-62.05	0
FE424302	chr5:10944190-10944526	-	Unannotated		-61.9	0
FE208067	chr16:56485215-56485720	+	5'-UTR	OGFOD1	-61.85	0
FE508599	chr7:34861676-34862017	-	Intron	AAA1	-61.85	0
FE581488	chrX:12960337-12960451	-	other exon of noncoding	TLR8-AS1	-61.85	0
FE47757	chr10:92830-94187	-	CDS	TUBB8	-61.8	0
FE301655	chr2:24396596-24397593	+	Upstream of coding	C2orf84	-61.75	0
FE560754	chr9:15165580-15165809	-	1st exon of noncoding	AK021570	-61.7	0
FE574089	chrX:17235436-17235781	+	Unannotated		-61.7	0
FE363014	chr3:48414189-48414347	+	5'-UTR	FBXW12	-61.65	0
FE584150	chrX:53962955-53965494	-	CDS	PHF8	-61.65	0
FE336427	chr20:45119466-45122130	+	Unannotated		-61.55	0
FE428542	chr5:73438430-73439659	-	Unannotated		-61.5	0
FE420325	chr4:154407631-154408792	+	Intron	KIAA0922	-61.45	0
FE54911	chr10:82084858-82085200	-	Unannotated		-61.3	0
FE127699	chr12:78636425-78636641	+	Unannotated		-61.25	0
FE392237	chr3:176590491-176591008	-	Unannotated		-61.15	0
FE76029	chr11:13484639-13485563	-	5'-UTR	BTBD10	-61.15	0
FE566419	chr9:98116720-98118497	-	Unannotated		-61.05	0
FE340032	chr21:30502672-30503443	+	5'-UTR	C21orf7	-60.95	0
FE478773	chr6:44219743-44220004	+	CDS	HSP90AB1	-60.95	0
FE233357	chr17:50999926-51000501	+	Unannotated		-60.9	0
FE390834	chr3:154606146-154606567	-	Unannotated		-60.9	0
FE474273	chr6:15354352-15354619	+	Intron	JARID2	-60.9	0
FE501477	chr7:132937722-132937943	+	5'-UTR	EXOC4	-60.9	0
FE244121	chr18:67422297-67428525	-	Unannotated		-60.85	0
FE296081	chr2:212456082-212456518	-	Intron	ERBB4	-60.85	0
FE55801	chr10:95168335-95168842	-	CDS	MYOF	-60.85	0
FE374194	chr3:179488928-179489618	+	Intron	USP13	-60.8	0
FE41810	chr1:192778156-192778310	+	5'-UTR	RGS2	-60.8	0
FE118206	chr12:126447014-126447278	-	other exon of noncoding	LOC400084	-60.75	0
FE149042	chr13:103821334-103821567	+	Unannotated		-60.75	0
FE485215	chr6:144218152-144218724	+	Intron	C6orf94	-60.75	0
FE175195	chr15:54875782-54876324	+	Intron	UNC13C	-60.6	0
FE279893	chr2:37384510-37384790	-	Upstream of coding	EIF2AK2	-60.6	0
FE309041	chr2:85367791-85368852	+	Intron	TCF7L1	-60.6	0
FE376765	chr3:1991751-1992071	-	Unannotated		-60.55	0
FE587393	chrX:127079533-127080558	-	Unannotated		-60.5	0
FE508775	chr7:36700636-36701331	-	Intron	AOAH	-60.45	0
FE529148	chr8:103096891-103097158	-	Intron	NCALD	-60.45	0
FE321819	chr2:220130518-220131288	+	CDS	TUBA4B	-60.4	0
FE47759	chr10:95122-95312	-	Upstream of coding	TUBB8	-60.4	0
FE159417	chr14:97263542-97263788	+	5'-UTR	VRK1	-60.3	0
FE153926	chr14:56981810-56982236	+	Intron	BC037850	-60.25	0
FE234565	chr17:60962174-60962372	+	Unannotated		-60.25	0
FE85632	chr11:109645764-109646035	-	Unannotated		-60.1	0
FE582161	chrX:19818869-19819558	-	Intron	SH3KBP1	-60.05	0
FE77175	chr11:26500983-26501169	-	Unannotated		-60.05	0
FE468151	chr6:122216717-122216976	-	Unannotated		-60	0
FE458423	chr6:18130214-18130484	-	3'-UTR	TPMT	-59.95	0
FE478763	chr6:44214678-44214984	+	5'-UTR	HSP90AB1	-59.95	0
FE537583	chr8:33834144-33834446	+	Unannotated		-59.9	0
FE240283	chr18:29133788-29134056	-	Intron	LOC100652770	-59.8	0
FE280005	chr2:37965500-37966091	-	Unannotated		-59.8	0
FE459373	chr6:26687207-26687504	-	Unannotated		-59.8	0
FE172767	chr15:38994827-38995125	+	Unannotated		-59.75	0
FE158312	chr14:88878699-88878900	+	5'-UTR	SPATA7	-59.7	0
FE180274	chr15:91043228-91045474	+	CDS	IQGAP1	-59.7	0
FE39568	chr1:171591162-171591832	+	Unannotated		-59.7	0
FE165139	chr14:57272078-57272468	-	5'-UTR	OTX2	-59.65	0
FE210205	chr16:70657741-70658032	+	5'-UTR	IL34	-59.65	0
FE526249	chr8:67576484-67579676	-	5'-UTR	VCPIP1	-59.65	0
FE89446	chr11:5027953-5028082	+	Unannotated		-59.65	0
FE99438	chr11:94781549-94781602	+	Unannotated		-59.65	0
FE6196	chr1:43109874-43110010	-	Unannotated		-59.55	0
FE541925	chr8:100808930-100809396	+	Intron	VPS13B	-59.5	0
FE559846	chr9:4620349-4620544	-	Intron	C9orf68	-59.5	0
FE515957	chr7:123174474-123174807	-	5'-UTR	IQUB	-59.4	0
FE433013	chr5:127558617-127559330	-	Unannotated		-59.3	0
FE94887	chr11:59731386-59731575	+	Intron	AB231702	-59.3	0
FE155064	chr14:64593067-64593525	+	CDS	SYNE2	-59.25	0
FE297245	chr2:221907822-221908256	-	Unannotated		-59.15	0
FE325559	chr20:5049108-5049366	-	3'-UTR	C20orf30	-59.15	0
FE144157	chr13:39668231-39671645	+	Unannotated		-59.05	0
FE580492	chrX:149877165-149877405	+	Intron	MTMR1	-59	0
FE377227	chr3:8661818-8662190	-	1st exon of noncoding	AX747864	-58.95	0
FE11722	chr1:110155375-110156392	-	5'-UTR	GNAT2	-58.9	0
FE147064	chr13:78451494-78451730	+	Intron	BC031243	-58.9	0
FE167962	chr14:80348899-80349101	-	Unannotated		-58.8	0
FE419457	chr4:144354666-144355023	+	CDS	GAB1	-58.8	0
FE329650	chr20:48732078-48732653	-	5'-UTR	UBE2V1	-58.75	0
FE517550	chr7:136953020-136953219	-	Intron	PTN	-58.75	0
FE360236	chr3:30792655-30800533	+	Unannotated		-58.7	0
FE271116	chr19:44488178-44488576	+	5'-UTR	ZNF155	-58.65	0
FE386361	chr3:113955986-113956424	-	5'-UTR	ZNF80	-58.65	0
FE144034	chr13:38124772-38125089	+	other exon of noncoding	FLJ34747	-58.5	0
FE505635	chr7:6369045-6370376	-	CDS	C7orf70	-58.5	0
FE50197	chr10:22506842-22507647	-	Unannotated		-58.4	0
FE440826	chr5:17604286-17604587	+	Unannotated		-58.3	0
FE70155	chr10:105881565-105882036	+	5'-UTR	SFR1	-58.25	0
FE316914	chr2:177330899-177331480	+	Unannotated		-58.15	0
FE44763	chr1:222817459-222817928	+	5'-UTR	MIA3	-58	0
FE309621	chr2:96178370-96178638	+	Unannotated		-57.95	0
FE551166	chr9:78582708-78583363	+	Intron	PCSK5	-57.95	0
FE312510	chr2:134918269-134919175	+	Unannotated		-57.9	0
FE371429	chr3:150520791-150521176	+	Unannotated		-57.9	0
FE262252	chr19:55458837-55459109	-	5'-UTR	NLRP7	-57.75	0
FE85844	chr11:111369785-111370304	-	Intron	BTG4	-57.75	0
FE186877	chr15:63339000-63339978	-	3'-UTR	AK310237|AX747619	-57.7	0
FE427419	chr5:56068597-56069114	-	Unannotated		-57.65	0
FE586714	chrX:117432715-117434552	-	Unannotated		-57.6	0
FE168266	chr14:82079720-82079922	-	Intron	BC029835	-57.55	0
FE132748	chr12:123717713-123718143	+	5'-UTR	C12orf65	-57.5	0
FE150722	chr14:24105573-24105836	+	5'-UTR	DHRS2	-57.4	0
FE422705	chr4:186401546-186402271	+	Unannotated		-57.4	0
FE99366	chr11:94572273-94572719	+	Intron	AMOTL1	-57.4	0
FE513074	chr7:97195019-97195617	-	Unannotated		-57.35	0
FE138969	chr13:73102027-73102191	-	Unannotated		-57.3	0
FE316311	chr2:172543824-172544451	+	5'-UTR	DYNC1I2	-57.3	0
FE160442	chr14:103910995-103911135	+	Intron	MARK3	-57.15	0
FE125198	chr12:56386563-56388478	+	3'-UTR	RAB5B	-57.05	0
FE158435	chr14:90421141-90422389	+	5'-UTR	TDP1	-57.05	0
FE467599	chr6:117669271-117672562	-	Intron	GOPC|ROS1	-57	0
FE354364	chr22:40573711-40574144	+	5'-UTR	TNRC6B	-56.95	0
FE76248	chr11:15285206-15286334	-	Unannotated		-56.95	0
FE166272	chr14:67864885-67865420	-	Intron	PLEK2	-56.9	0
FE475433	chr6:25619768-25620752	+	CDS	LRRC16A	-56.8	0
FE394562	chr3:197301180-197305112	-	Unannotated		-56.75	0
FE262591	chr19:56243234-56244916	-	CDS	NLRP9	-56.6	0
FE492872	chr7:36429352-36429653	+	5'-UTR	ANLN	-56.6	0
FE99446	chr11:94800146-94800201	+	5'-UTR	SRSF8	-56.6	0
FE514361	chr7:105241211-105241433	-	Unannotated		-56.55	0
FE580008	chrX:139226879-139227042	+	Unannotated		-56.55	0
FE172384	chr15:36133410-36142862	+	Intron	LOC100507466	-56.5	0
FE248047	chr18:36115487-36125869	+	Unannotated		-56.5	0
FE94892	chr11:59737523-59737792	+	other exon of noncoding	AB231702	-56.5	0
FE9475	chr1:75198640-75198884	-	5'-UTR	CRYZ	-56.45	0
FE403364	chr4:114808315-114808648	-	Unannotated		-56.4	0
FE237390	chr17:78262459-78262774	+	CDS	RNF213	-56.3	0
FE414418	chr4:78114759-78126387	+	Unannotated		-56.2	0
FE292950	chr2:180378860-180378951	-	other exon of noncoding	ZNF385B	-56.15	0
FE562851	chr9:34368908-34369071	-	3'-UTR	KIAA1161	-56.15	0
FE464671	chr6:87456156-87456497	-	Unannotated		-56.1	0
FE476045	chr6:30233707-30234008	+	3'-UTR	HLA-L	-56.1	0
FE566421	chr9:98129147-98129592	-	Unannotated		-56.1	0
FE164968	chr14:55655649-55655927	-	5'-UTR	DLGAP5	-56.05	0
FE49676	chr10:16428802-16429859	-	Unannotated		-55.95	0
FE94476	chr11:55029599-55029787	+	5'-UTR	TRIM48	-55.95	0
FE280929	chr2:44588520-44589089	-	5'-UTR	PREPL	-55.85	0
FE74410	chr11:4263392-4264061	-	Unannotated		-55.85	0
FE238480	chr18:723906-724621	-	CDS	YES1	-55.8	0
FE100258	chr11:103174160-103174428	+	Intron	DYNC2H1	-55.75	0
FE28268	chr1:33283085-33283290	+	5'-UTR	S100PBP	-55.7	0
FE262646	chr19:56422932-56424659	-	Intron	NLRP13	-55.6	0
FE566766	chr9:100395518-100395745	-	5'-UTR	TSTD2	-55.55	0
FE555323	chr9:115695638-115695899	+	Unannotated		-55.5	0
FE367099	chr3:108019295-108019512	+	Intron	HHLA2	-55.4	0
FE274721	chr19:57633653-57633842	+	5'-UTR	USP29	-55.35	0
FE318851	chr2:196521310-196522005	+	5'-UTR	SLC39A10	-55.2	0
FE470785	chr6:152891565-152892172	-	Intron	SYNE1	-55.15	0
FE513296	chr7:98779506-98779782	-	CDS	KPNA7	-55.1	0
FE289608	chr2:148148461-148148642	-	Unannotated		-55	0
FE470148	chr6:147165354-147165672	-	other exon of noncoding	LOC729178	-55	0
FE98399	chr11:83132618-83134094	+	other exon of noncoding	BC070093	-55	0
FE485363	chr6:146149498-146149556	+	other exon of noncoding	LOC100507557	-54.95	0
FE517894	chr7:138360909-138361444	-	Intron	SVOPL	-54.95	0
FE170255	chr14:102552095-102552454	-	CDS	HSP90AA1	-54.9	0
FE536900	chr8:27631825-27632165	+	5'-UTR	ESCO2	-54.85	0
FE426826	chr5:43564418-43564666	-	Unannotated		-54.7	0
FE483638	chr6:123900969-123901126	+	Unannotated		-54.7	0
FE391164	chr3:159396548-159396705	-	Unannotated		-54.65	0
FE329050	chr20:45313027-45313318	-	5'-UTR	SLC13A3	-54.55	0
FE492037	chr7:29330612-29331060	+	Intron	CHN2	-54.55	0
FE372777	chr3:162443465-162443656	+	other exon of noncoding	BC073807	-54.5	0
FE127859	chr12:80489766-80490012	+	Unannotated		-54.35	0.00234097
FE246141	chr18:12108269-12108467	+	3'-UTR	ANKRD62	-54.3	0.00234097
FE296082	chr2:212456628-212457419	-	Intron	ERBB4	-54.3	0.00234097
FE372094	chr3:155759842-155760393	+	Unannotated		-54.3	0.00234097
FE301057	chr2:17520374-17520988	+	Unannotated		-54.25	0.00234097
FE408676	chr4:190903489-190904905	-	CDS	TUBB4Q	-54.2	0.00234097
FE379522	chr3:32012264-32012571	-	Intron	OSBPL10	-54.15	0.00234097
FE16538	chr1:180991739-180992413	-	5'-UTR	STX6	-54.1	0.00234097
FE153516	chr14:55110569-55111364	+	Intron	SAMD4A	-54	0.00234097
FE177382	chr15:71645218-71647578	+	Intron	THSD4	-54	0.00234097
FE14353	chr1:155754204-155754530	-	3'-UTR	GON4L	-53.95	0.00234097
FE165137	chr14:57267977-57269071	-	5'-UTR	OTX2	-53.75	0.00234097
FE211351	chr16:81063556-81063710	+	3'-UTR	CENPN	-53.75	0.00234097
FE411025	chr4:14360972-14361450	+	Unannotated		-53.75	0.00234097
FE131318	chr12:113246756-113246899	+	Intron	RPH3A	-53.7	0.00234097
FE113670	chr12:95945048-95945555	-	5'-UTR	USP44	-53.65	0.00234097
FE419895	chr4:149447677-149448123	+	Unannotated		-53.65	0.00234097
FE194725	chr16:17472826-17473205	-	Intron	XYLT1	-53.45	0.00234097
FE542280	chr8:104033192-104033453	+	5'-UTR	ATP6V1C1	-53.45	0.00234097
FE101310	chr11:112366873-112367413	+	Unannotated		-53.4	0.00234097
FE46299	chr1:236680141-236680551	+	Unannotated		-53.4	0.00234097
FE57819	chr10:109674909-109679593	-	Unannotated		-53.4	0.00234097
FE587518	chrX:129402736-129403047	-	5'-UTR	ZNF280C	-53.4	0.00234097
FE154408	chr14:60058683-60059142	+	Unannotated		-53.3	0.00234097
FE415603	chr4:89322801-89323275	+	Intron	HERC6	-53.3	0.00234097
FE178460	chr15:79165143-79165533	+	5'-UTR	MORF4L1	-53.25	0.00234097
FE376391	chr3:196555190-196559357	+	CDS	PAK2	-53.25	0.00234097
FE186220	chr15:58799089-58799287	-	Unannotated		-53.2	0.00234097
FE266041	chr19:12202898-12203285	+	5'-UTR	ZNF788	-53.2	0.00234097
FE445394	chr5:78532724-78533509	+	CDS	JMY	-53.2	0.00234097
FE493230	chr7:40720856-40721210	+	Intron	C7orf10	-53.2	0.00234097
FE140374	chr13:95154587-95155308	-	Unannotated		-53.15	0.00234097
FE205245	chr16:19428993-19429414	+	5'-UTR	TMC5	-53.15	0.00234097
FE538231	chr8:42195882-42196203	+	5'-UTR	POLB	-53.1	0.00234097
FE580445	chrX:149743784-149744219	+	Intron	MTM1	-53.1	0.00234097
FE184812	chr15:49168745-49169164	-	5'-UTR	SHC4	-53	0.00234097
FE296041	chr2:212243505-212246208	-	3'-UTR	ERBB4	-53	0.00234097
FE274457	chr19:56450740-56450920	+	Unannotated		-52.95	0.00234097
FE414929	chr4:81404048-81404400	+	Intron	C4orf22	-52.95	0.00234097
FE464804	chr6:88419885-88420130	-	Unannotated		-52.95	0.00234097
FE507115	chr7:21985399-21985790	-	5'-UTR	CDCA7L	-52.8	0.00234097
FE483730	chr6:125461569-125461719	+	Unannotated		-52.75	0.00234097
FE151577	chr14:33245392-33245755	+	1st exon of noncoding	BC039319	-52.7	0.00234097
FE230674	chr17:35766947-35767040	+	5'-UTR	TADA2A	-52.65	0.00234097
FE152483	chr14:43307958-43308136	+	Unannotated		-52.6	0.00234097
FE479699	chr6:64762610-64762792	+	Unannotated		-52.6	0.00234097
FE55133	chr10:88695545-88695882	-	3'-UTR	MMRN2	-52.6	0.00234097
FE122383	chr12:25150330-25150654	+	Unannotated		-52.55	0.00234097
FE126594	chr12:69080646-69080868	+	5'-UTR	NUP107	-52.55	0.00234097
FE299388	chr2:242254985-242255296	-	5'-UTR	HDLBP	-52.55	0.00234097
FE250876	chr18:61875899-61876284	+	Intron	LOC284294	-52.5	0.00234097
FE404589	chr4:139162947-139163712	-	5'-UTR	SLC7A11	-52.5	0.00234097
FE482507	chr6:109284662-109285692	+	CDS	ARMC2	-52.5	0.00234097
FE547778	chr9:13527334-13527797	+	Unannotated		-52.5	0.00234097
FE41813	chr1:192780532-192781401	+	CDS	RGS2	-52.45	0.00234097
FE453775	chr5:159863743-159863935	+	Unannotated		-52.2	0.00234097
FE569018	chr9:122620264-122620716	-	Unannotated		-52.2	0.00234097
FE85845	chr11:111370364-111371505	-	Intron	BTG4	-52.2	0.00234097
FE219848	chr17:41277199-41277577	-	5'-UTR	BRCA1	-52.15	0.00234097
FE496299	chr7:84571438-84571818	+	Unannotated		-52.15	0.00234097
FE300269	chr2:9446956-9447547	+	Intron	ASAP2	-52.1	0.00234097
FE513902	chr7:102964929-102965470	-	5'-UTR	DNAJC2	-52.1	0.00234097
FE216126	chr17:9446963-9447773	-	Intron	STX8	-52	0.00234097
FE24928	chr1:12851496-12851762	+	5'-UTR	PRAMEF1	-52	0.00234097
FE305964	chr2:56703706-56703955	+	Unannotated		-52	0.00234097
FE338362	chr20:59009475-59009667	+	Intron	AK309218	-52	0.00234097
FE366679	chr3:101237121-101237999	+	5'-UTR	FAM172BP	-52	0.00234097
FE392642	chr3:180397079-180397598	-	5'-UTR	CCDC39	-52	0.00234097
FE305005	chr2:47043281-47044051	+	1st exon of noncoding	LOC388948	-51.95	0.00234097
FE460903	chr6:35445088-35446008	-	CDS	TEAD3	-51.95	0.00234097
FE72325	chr10:124813220-124815251	+	CDS	ACADSB	-51.95	0.00234097
FE402336	chr4:103747642-103749747	-	5'-UTR	UBE2D3	-51.9	0.00234097
FE289066	chr2:141989073-141989235	-	Intron	LRP1B	-51.85	0.00234097
FE573575	chrX:12994844-12995346	+	CDS	TMSB4X	-51.85	0.00234097
FE419452	chr4:144352633-144353446	+	Intron	GAB1	-51.8	0.00234097
FE522906	chr8:19549470-19549794	-	Intron	CSGALNACT1	-51.8	0.00234097
FE1045	chr1:6761789-6761969	-	5'-UTR	DNAJC11	-51.65	0.00234097
FE215155	chr17:5265064-5265456	-	Intron	Nup88	-51.65	0.00234097
FE254578	chr19:10321238-10321459	-	Unannotated		-51.65	0.00234097
FE306446	chr2:62449348-62451866	+	5'-UTR	B3GNT2	-51.65	0.00234097
FE347015	chr22:28315095-28315396	-	5'-UTR	PITPNB	-51.65	0.00234097
FE116895	chr12:118797311-118797710	-	5'-UTR	TAOK3	-51.6	0.00234097
FE444061	chr5:68529238-68530970	+	5'-UTR	CDK7	-51.6	0.00234097
FE544520	chr8:132139350-132140313	+	Unannotated		-51.6	0.00234097
FE317994	chr2:186601586-186601949	+	Unannotated		-51.55	0.00234097
FE426822	chr5:43555932-43557240	-	5'-UTR	PAIP1	-51.55	0.00234097
FE497144	chr7:93651995-93652223	+	Unannotated		-51.5	0.00234097
FE555005	chr9:112930680-112932473	+	CDS	AKAP2|PALM2-AKAP2	-51.5	0.00234097
FE176870	chr15:68188256-68188694	+	Unannotated		-51.45	0.00234097
FE135795	chr13:36788459-36789071	-	5'-UTR	SOHLH2	-51.4	0.00234097
FE391528	chr3:164622269-164622796	-	Unannotated		-51.4	0.00234097
FE502448	chr7:141418883-141419044	+	CDS	WEE2	-51.4	0.00234097
FE541127	chr8:95088452-95088886	+	Unannotated		-51.4	0.00234097
FE242639	chr18:47982713-47982909	-	Unannotated		-51.35	0.00234097
FE38578	chr1:161834944-161835299	+	3'-UTR	ATF6	-51.35	0.00234097
FE502456	chr7:141429331-141429478	+	CDS	WEE2	-51.35	0.00234097
FE168000	chr14:80697254-80697402	-	5'-UTR	DIO2	-51.3	0.00234097
FE432325	chr5:117810237-117810434	-	Unannotated		-51.3	0.00234097
FE102894	chr11:121027699-121028933	+	Intron	TECTA	-51.2	0.00234097
FE131253	chr12:112563202-112563918	+	5'-UTR	TRAFD1	-51.2	0.00234097
FE437772	chr5:173034885-173035033	-	3'-UTR	BOD1	-51.2	0.00234097
FE506049	chr7:9834430-9834608	-	Unannotated		-51.2	0.00234097
FE550017	chr9:37120408-37120710	+	5'-UTR	ZCCHC7	-51.2	0.00234097
FE61279	chr10:6058024-6058295	+	Unannotated		-51.2	0.00234097
FE115396	chr12:110487165-110487651	-	3'-UTR	C12orf76	-51.15	0.00234097
FE443636	chr5:65619728-65621461	+	Unannotated		-51.15	0.00234097
FE534183	chr8:5522330-5522527	+	Unannotated		-51.15	0.00234097
FE71892	chr10:121703581-121703963	+	3'-UTR	SEC23IP	-51.15	0.00234097
FE383830	chr3:64644209-64644895	-	CDS	ADAMTS9	-51.1	0.00338968
FE446855	chr5:94782918-94783790	+	Intron	FAM81B	-51.1	0.00338968
FE465511	chr6:97161497-97166282	-	Unannotated		-51.05	0.00338968
FE502446	chr7:141414011-141414205	+	CDS	WEE2	-51.05	0.00338968
FE549207	chr9:31908591-31909778	+	Unannotated		-51.05	0.00338968
FE584344	chrX:55892990-55893043	-	Unannotated		-51.05	0.00338968
FE306690	chr2:63815746-63816392	+	5'-UTR	MDH1	-51	0.00338968
FE419315	chr4:142898732-142899308	+	Unannotated		-51	0.00338968
FE440831	chr5:17610496-17610684	+	Unannotated		-51	0.00338968
FE68398	chr10:95377396-95377629	+	Intron	PDE6C	-50.95	0.00338968
FE133512	chr12:129512850-129513478	+	Unannotated		-50.9	0.00338968
FE176253	chr15:63894094-63894598	+	3'-UTR	FBXL22	-50.9	0.00338968
FE373111	chr3:169795389-169795711	+	5'-UTR	GPR160	-50.9	0.00338968
FE128527	chr12:92028666-92029423	+	Unannotated		-50.85	0.00338968
FE176900	chr15:68346592-68346691	+	5'-UTR	PIAS1	-50.75	0.00338968
FE189866	chr15:83573016-83573361	-	Intron	HOMER2	-50.7	0.00338968
FE233713	chr17:55683494-55684124	+	Intron	MSI2	-50.65	0.00338968
FE359679	chr3:24575120-24575468	+	Unannotated		-50.65	0.00338968
FE424995	chr5:16662547-16663088	-	3'-UTR	MYO10	-50.65	0.00338968
FE447634	chr5:105818496-105818805	+	Unannotated		-50.65	0.00338968
FE19367	chr1:214377175-214377381	-	Unannotated		-50.6	0.00338968
FE44821	chr1:223090395-223090824	+	Intron	DISP1	-50.6	0.00338968
FE43363	chr1:207495382-207495912	+	CDS	CD55	-50.5	0.00338968
FE51544	chr10:42967281-42967472	-	1st exon of noncoding	BC039000	-50.4	0.00338968
FE254575	chr19:10291026-10291238	-	5'-UTR	DNMT1	-50.35	0.00338968
FE427020	chr5:53111880-53112290	-	Unannotated		-50.35	0.00338968
FE435314	chr5:146727871-146728150	-	Unannotated		-50.35	0.00338968
FE574715	chrX:24711795-24712152	+	5'-UTR	POLA1	-50.35	0.00338968
FE13353	chr1:150669468-150669893	-	5'-UTR	GOLPH3L	-50.2	0.00338968
FE524376	chr8:32987263-32987617	-	Unannotated		-50.2	0.00338968
FE585509	chrX:92820532-92821059	-	Unannotated		-50.2	0.00338968
FE242013	chr18:45226556-45227102	-	Unannotated		-50.15	0.00338968
FE456237	chr5:180001440-180005402	+	3'-UTR	CNOT6	-50.15	0.00338968
FE84935	chr11:103496788-103497357	-	Unannotated		-50.15	0.00338968
FE576328	chrX:50024196-50024435	+	Intron	CCNB3	-50.1	0.00338968
FE110505	chr12:58329622-58330068	-	1st exon of noncoding	LOC100506844	-50.05	0.00338968
FE8367	chr1:57788274-57788627	-	Intron	DAB1	-50.05	0.00338968
FE173969	chr15:44118975-44119685	+	5'-UTR	WDR76	-50	0.00338968
FE36314	chr1:117602789-117603179	+	5'-UTR	TTF2	-50	0.00338968
FE63344	chr10:25481021-25481258	+	Intron	GPR158	-50	0.00338968
FE329116	chr20:45879083-45879601	-	Intron	ZMYND8	-49.95	0.00338968
FE93767	chr11:44061835-44062237	+	Unannotated		-49.95	0.00338968
FE452783	chr5:151151409-151151597	+	5'-UTR	G3BP1	-49.9	0.00338968
FE109245	chr12:50569561-50571852	-	CDS	LIMA1	-49.8	0.00338968
FE144030	chr13:38122878-38123081	+	other exon of noncoding	FLJ34747	-49.8	0.00338968
FE227048	chr17:6324430-6325181	+	Unannotated		-49.8	0.00338968
FE205481	chr16:21190120-21190251	+	other exon of noncoding	TMEM159	-49.75	0.00338968
FE576966	chrX:69697197-69698041	+	Intron	DLG3	-49.75	0.00338968
FE204239	chr16:10479836-10479979	+	5'-UTR	ATF7IP2	-49.7	0.00338968
FE210874	chr16:76827124-76835396	+	Unannotated		-49.7	0.00338968
FE36420	chr1:118166315-118167068	+	CDS	FAM46C	-49.7	0.00338968
FE475441	chr6:25726916-25727236	+	Unannotated		-49.7	0.00338968
FE143053	chr13:28240952-28241440	+	3'-UTR	POLR1D	-49.65	0.00338968
FE366532	chr3:99981792-99982096	+	Intron	TBC1D23	-49.65	0.00338968
FE424617	chr5:13407867-13408391	-	Unannotated		-49.65	0.00338968
FE435166	chr5:145562051-145562311	-	5'-UTR	LARS	-49.65	0.00338968
FE182606	chr15:33366397-33366709	-	Unannotated		-49.6	0.00338968
FE523250	chr8:22798783-22799463	-	Unannotated		-49.6	0.00338968
FE535006	chr8:11652968-11653520	+	5'-UTR	FDFT1	-49.6	0.00338968
FE274122	chr19:55512129-55512510	+	CDS	NLRP2	-49.55	0.00338968
FE368536	chr3:126911233-126912118	+	5'-UTR	C3orf56	-49.55	0.00338968
FE12371	chr1:115300546-115300780	-	5'-UTR	CSDE1	-49.5	0.00338968
FE254845	chr19:11431916-11432048	-	1st exon of noncoding	AF161365	-49.5	0.00338968
FE486176	chr6:155010834-155011368	+	Unannotated		-49.5	0.00338968
FE239718	chr18:21156744-21156961	-	Intron	NPC1	-49.45	0.00338968
FE399337	chr4:56412843-56413400	-	5'-UTR	CLOCK	-49.45	0.00338968
FE432515	chr5:120720045-120720182	-	Unannotated		-49.45	0.00338968
FE279740	chr2:36821557-36821698	-	5'-UTR	FEZ2	-49.4	0.00338968
FE478900	chr6:46656047-46661911	+	CDS	TDRD6	-49.4	0.00338968
FE315305	chr2:163942392-163943546	+	Unannotated		-49.35	0.00338968
FE158242	chr14:87700370-87700487	+	Unannotated		-49.25	0.00338968
FE211110	chr16:78343121-78343257	+	Intron	WWOX	-49.2	0.00431497
FE391966	chr3:171076095-171076328	-	Intron	TNIK	-49.2	0.00431497
FE530632	chr8:119634043-119634635	-	5'-UTR	SAMD12	-49.2	0.00431497
FE254553	chr19:10244098-10244313	-	3'-UTR	DNMT1	-49.15	0.00431497
FE485218	chr6:144220606-144221077	+	Intron	C6orf94	-49.1	0.00431497
FE511474	chr7:78400167-78400713	-	5'-UTR	MAGI2	-49	0.00431497
FE529654	chr8:108068852-108069188	-	Unannotated		-49	0.00431497
FE577649	chrX:91065407-91065693	+	5'-UTR	PCDH11X	-49	0.00431497
FE78144	chr11:35940131-35940555	-	Unannotated		-49	0.00431497
FE445680	chr5:79950865-79951213	+	Intron	MSH3	-48.95	0.00431497
FE576916	chrX:69509776-69510038	+	5'-UTR	KIF4A	-48.95	0.00431497
FE295743	chr2:208476792-208477129	-	3'-UTR	METTL21A	-48.9	0.00431497
FE384658	chr3:72696900-72697811	-	Unannotated		-48.9	0.00431497
FE457878	chr6:13472213-13472301	-	1st exon of noncoding	GFOD1	-48.9	0.00431497
FE300320	chr2:9613676-9614222	+	Upstream of coding	IAH1	-48.85	0.00431497
FE330101	chr20:52214191-52214246	-	Unannotated		-48.8	0.00431497
FE59697	chr10:126107442-126107533	-	5'-UTR	OAT	-48.8	0.00431497
FE235603	chr17:67559453-67559611	+	Unannotated		-48.75	0.00431497
FE496393	chr7:86781634-86781871	+	5'-UTR	DMTF1	-48.75	0.00431497
FE379059	chr3:25729013-25729269	-	Unannotated		-48.7	0.00431497
FE519613	chr7:152064089-152064758	-	Intron	MLL3	-48.65	0.00431497
FE287032	chr2:110312913-110313237	-	Intron	SEPT10	-48.6	0.00431497
FE536903	chr8:27633762-27634953	+	CDS	ESCO2	-48.6	0.00431497
FE410845	chr4:11518990-11519322	+	Unannotated		-48.55	0.00431497
FE179923	chr15:89786992-89787957	+	5'-UTR	FANCI	-48.5	0.00431497
FE248430	chr18:39766521-39766727	+	1st exon of noncoding	LOC284260	-48.5	0.00431497
FE366362	chr3:98343804-98344128	+	Unannotated		-48.5	0.00431497
FE274418	chr19:56369032-56370615	+	5'-UTR	NLRP4	-48.45	0.00431497
FE45830	chr1:231664101-231664899	+	5'-UTR	DISC1|TSNAX	-48.45	0.00431497
FE458834	chr6:23184161-23184509	-	Unannotated		-48.45	0.00431497
FE110758	chr12:62441986-62442198	-	Intron	FAM19A2	-48.4	0.00431497
FE507757	chr7:26706662-26709275	-	3'-UTR	SKAP2	-48.4	0.00431497
FE151636	chr14:33591816-33592070	+	Intron	NPAS3	-48.3	0.00431497
FE27975	chr1:31984087-31984437	+	1st exon of noncoding	LOC284551	-48.3	0.00431497
FE517754	chr7:137563501-137563783	-	3'-UTR	CREB3L2	-48.3	0.00431497
FE465514	chr6:97169068-97169486	-	Unannotated		-48.25	0.00431497
FE478769	chr6:44218029-44218336	+	5'-UTR	HSP90AB1	-48.25	0.00431497
FE343209	chr21:29598207-29598296	-	other exon of noncoding	BC047600	-48.2	0.00431497
FE94913	chr11:59807592-59807996	+	5'-UTR	PLAC1L	-48.15	0.00431497
FE119955	chr12:4647759-4648122	+	5'-UTR	RAD51AP1	-48.1	0.00431497
FE234724	chr17:61666824-61668957	+	3'-UTR	DCAF7	-48.1	0.00431497
FE249917	chr18:54411944-54412130	+	Intron	WDR7	-48.1	0.00431497
FE453770	chr5:159849716-159849900	+	CDS	PTTG1	-48.1	0.00431497
FE280924	chr2:44586636-44587101	-	5'-UTR	PREPL	-48.05	0.00431497
FE470306	chr6:149867041-149867569	-	5'-UTR	PPIL4	-48.05	0.00431497
FE115340	chr12:110289610-110289795	-	3'-UTR	GLTP	-48	0.00457274
FE379001	chr3:24339059-24339402	-	Intron	THRB	-48	0.00457274
FE70215	chr10:106162933-106163206	+	Intron	CCDC147	-48	0.00457274
FE119153	chr12:510639-510857	+	5'-UTR	CCDC77	-47.95	0.00520045
FE428538	chr5:73431892-73434924	-	Unannotated		-47.95	0.00520045
FE507027	chr7:20227483-20227894	-	Intron	MACC1	-47.9	0.00520045
FE529678	chr8:108206226-108206876	-	Unannotated		-47.9	0.00520045
FE577664	chrX:91132212-91134272	+	CDS	PCDH11X	-47.85	0.00520045
FE199747	chr16:74885159-74885399	-	Unannotated		-47.8	0.00520045
FE223628	chr17:70061907-70062023	-	Unannotated		-47.8	0.00520045
FE449788	chr5:126853268-126853468	+	5'-UTR	PRRC1	-47.8	0.00520045
FE50806	chr10:28570939-28571480	-	5'-UTR	MPP7	-47.8	0.00520045
FE343600	chr21:33026893-33028149	-	Intron	BC041449	-47.75	0.00520045
FE385941	chr3:108159865-108160224	-	CDS	MYH15	-47.75	0.00520045
FE490239	chr7:13212114-13212370	+	Unannotated		-47.75	0.00520045
FE284512	chr2:74734703-74735432	-	5'-UTR	PCGF1	-47.7	0.00520045
FE91363	chr11:19205443-19205556	+	Unannotated		-47.65	0.00520045
FE100671	chr11:107974918-107978565	+	CDS	CUL5	-47.6	0.00520045
FE213163	chr16:90161466-90162763	+	CDS	BC014971	-47.6	0.00520045
FE419826	chr4:148652137-148652327	+	Unannotated		-47.6	0.00520045
FE437773	chr5:173035088-173035292	-	CDS	BOD1	-47.6	0.00520045
FE208802	chr16:62533117-62533354	+	Unannotated		-47.5	0.00520045
FE496306	chr7:84613312-84613813	+	Unannotated		-47.5	0.00520045
FE466438	chr6:107078202-107078628	-	5'-UTR	RTN4IP1	-47.45	0.00520045
FE385529	chr3:100639673-100640205	-	Intron	ABI3BP	-47.4	0.00520045
FE433770	chr5:133512546-133512731	-	5'-UTR	SKP1	-47.35	0.00520045
FE502450	chr7:141422934-141423080	+	CDS	WEE2	-47.35	0.00520045
FE572805	chrUn_gl000220:125689-126770	+	other exon of noncoding	LOC100507412	-47.35	0.00520045
FE48433	chr10:5856065-5856313	-	Unannotated		-47.25	0.00520045
FE550426	chr9:70954656-70954760	+	Unannotated		-47.25	0.00520045
FE123028	chr12:32136029-32138459	+	CDS	C12orf35	-47.2	0.00520045
FE145738	chr13:53226796-53227238	+	5'-UTR	SUGT1	-47.15	0.00520045
FE394568	chr3:197319943-197320226	-	Intron	LOC220729	-47.15	0.00520045
FE508258	chr7:30589656-30589904	-	Intron	LOC401320	-47.15	0.00520045
FE17625	chr1:200247998-200248239	-	Unannotated		-47.1	0.00520045
FE498279	chr7:101602599-101602884	+	Intron	CUX1	-47.1	0.00520045
FE78857	chr11:46867771-46867961	-	5'-UTR	CKAP5	-47.1	0.00520045
FE159215	chr14:96390810-96391229	+	other exon of noncoding	LOC100507043	-47	0.00520045
FE287148	chr2:111435547-111435747	-	5'-UTR	BUB1	-47	0.00520045
FE559461	chr9:2421906-2422169	-	Unannotated		-47	0.00520045
FE159944	chr14:102275826-102276373	+	5'-UTR	PPP2R5C	-46.95	0.00520045
FE335713	chr20:41827117-41827859	+	Unannotated		-46.95	0.00520045
FE559270	chr9:91394-91760	-	Unannotated		-46.9	0.00610298
FE90122	chr11:9482454-9482705	+	5'-UTR	ZNF143	-46.9	0.00610298
FE11222	chr1:100598306-100598928	-	5'-UTR	SASS6	-46.85	0.00610298
FE38606	chr1:162054083-162054428	+	Intron	NOS1AP	-46.85	0.00610298
FE453714	chr5:159435949-159436243	+	5'-UTR	TTC1	-46.85	0.00610298
FE57856	chr10:110189518-110189664	-	Unannotated		-46.85	0.00610298
FE358438	chr3:13996717-13997318	+	Intron	TPRXL	-46.8	0.00610298
FE517737	chr7:137446273-137446811	-	Intron	DGKI	-46.75	0.00610298
FE527156	chr8:79470659-79470884	-	1st exon of noncoding	BC036404	-46.75	0.00610298
FE89814	chr11:7504295-7505324	+	Unannotated		-46.75	0.00610298
FE152484	chr14:43308681-43308792	+	Unannotated		-46.7	0.00610298
FE340641	chr21:35561818-35562210	+	other exon of noncoding	LINC00310	-46.7	0.00610298
FE497913	chr7:99807972-99808837	+	CDS	STAG3	-46.7	0.00610298
FE113384	chr12:93926219-93926436	-	Unannotated		-46.65	0.00610298
FE506219	chr7:11606817-11606975	-	Intron	THSD7A	-46.55	0.00610298
FE304460	chr2:44105932-44106175	+	Unannotated		-46.45	0.00610298
FE420363	chr4:154491461-154492005	+	Intron	KIAA0922	-46.45	0.00610298
FE436011	chr5:152351647-152352052	-	1st exon of noncoding	AK123816	-46.45	0.00610298
FE573470	chrX:11776318-11776485	+	5'-UTR	MSL3	-46.45	0.00610298
FE291332	chr2:167292857-167292948	-	other exon of noncoding	SCN7A	-46.4	0.00610298
FE293116	chr2:182692991-182693357	-	Unannotated		-46.4	0.00610298
FE560872	chr9:16989454-16989645	-	Unannotated		-46.4	0.00610298
FE207297	chr16:46735830-46735956	+	Unannotated		-46.35	0.00610298
FE456925	chr6:3719597-3720345	-	Unannotated		-46.35	0.00610298
FE353925	chr22:38201135-38203486	+	5'-UTR	H1F0	-46.3	0.00610298
FE468617	chr6:130088273-130088808	-	Intron	ARHGAP18	-46.3	0.00610298
FE495883	chr7:77841535-77841934	+	Unannotated		-46.3	0.00610298
FE483139	chr6:115036680-115036951	+	Unannotated		-46.25	0.00610298
FE491847	chr7:27779612-27779888	+	5'-UTR	TAX1BP1	-46.25	0.00610298
FE477406	chr6:36846792-36846886	+	5'-UTR	C6orf89	-46.2	0.00610298
FE314494	chr2:155342841-155343008	+	Unannotated		-46.15	0.00610298
FE576349	chrX:50659492-50660511	+	CDS	BMP15	-46.15	0.00610298
FE88676	chr11:134122734-134123440	-	5'-UTR	THYN1	-46.15	0.00610298
FE220714	chr17:45266512-45266736	-	5'-UTR	CDC27	-46.1	0.00610298
FE493706	chr7:47093859-47094551	+	Unannotated		-46.1	0.00610298
FE128953	chr12:96588169-96588483	+	5'-UTR	ELK3	-46.05	0.00610298
FE561268	chr9:20308900-20309715	-	Unannotated		-46.05	0.00610298
FE572826	chrUn_gl000224:102429-102591	+	Unannotated		-46.05	0.00610298
FE580126	chrX:141022089-141022503	+	Unannotated		-46.05	0.00610298
FE241545	chr18:42153293-42153556	-	Unannotated		-46	0.00690147
FE461782	chr6:41039985-41040536	-	5'-UTR	C6orf130	-45.95	0.00690147
FE503089	chr7:148394859-148395370	+	5'-UTR	CUL1	-45.95	0.00690147
FE18285	chr1:204392002-204392909	-	3'-UTR	PIK3C2B	-45.9	0.00690147
FE288542	chr2:134662653-134662911	-	Unannotated		-45.9	0.00690147
FE543046	chr8:115582706-115583030	+	Unannotated		-45.9	0.00690147
FE309407	chr2:88803448-88804414	+	Unannotated		-45.85	0.00690147
FE526792	chr8:74659018-74659139	-	5'-UTR	STAU2	-45.85	0.00690147
FE132555	chr12:123011680-123011959	+	5'-UTR	KNTC1	-45.8	0.00690147
FE205978	chr16:24549042-24549249	+	5'-UTR	RBBP6	-45.8	0.00690147
FE492741	chr7:35414011-35414159	+	other exon of noncoding	LOC401324	-45.8	0.00690147
FE511750	chr7:81810058-81810406	-	Intron	CACNA2D1	-45.75	0.00690147
FE527325	chr8:80992550-80993078	-	5'-UTR	TPD52	-45.75	0.00690147
FE67800	chr10:91479181-91479463	+	CDS	KIF20B	-45.75	0.00690147
FE101548	chr11:113949635-113950006	+	Intron	ZBTB16	-45.7	0.00690147
FE144456	chr13:42089196-42089709	+	Unannotated		-45.65	0.00690147
FE105129	chr12:6556127-6556241	-	other exon of noncoding	LOC678655	-45.6	0.00690147
FE138708	chr13:69467339-69467863	-	Unannotated		-45.6	0.00690147
FE298793	chr2:237415900-237416255	-	5'-UTR	IQCA1	-45.5	0.00690147
FE403177	chr4:113033347-113033469	-	Unannotated		-45.45	0.00690147
FE100640	chr11:107879352-107880158	+	5'-UTR	CUL5	-45.35	0.00690147
FE415404	chr4:87857160-87857637	+	1st exon of noncoding	AFF1	-45.35	0.00690147
FE317771	chr2:183943240-183943887	+	5'-UTR	DUSP19	-45.25	0.00690147
FE370953	chr3:142859584-142859732	+	Unannotated		-45.25	0.00690147
FE447176	chr5:97221761-97222007	+	Unannotated		-45.25	0.00690147
FE495139	chr7:70495372-70495491	+	Unannotated		-45.25	0.00690147
FE57175	chr10:104474030-104474289	-	5'-UTR	ARL3	-45.25	0.00690147
FE283669	chr2:69520508-69520728	-	Unannotated		-45.2	0.00770743
FE292305	chr2:176032778-176033106	-	5'-UTR	ATF2	-45.2	0.00770743
FE465434	chr6:95569370-95569583	-	Unannotated		-45.15	0.00770743
FE103520	chr11:125495254-125496021	+	5'-UTR	CHEK1	-45.1	0.00770743
FE415605	chr4:89323675-89323955	+	Intron	HERC6	-45.1	0.00770743
FE254435	chr19:9759316-9761724	-	3'-UTR	ZNF562	-45.05	0.00770743
FE367183	chr3:108413215-108413568	+	3'-UTR	DZIP3	-45.05	0.00770743
FE382613	chr3:54671440-54673884	-	1st exon of noncoding	ESRG	-45.05	0.00770743
FE485506	chr6:147981570-147981955	+	Unannotated		-45.05	0.00770743
FE251077	chr18:66591540-66591724	+	Intron	CCDC102B	-45	0.00770743
FE337911	chr20:57098615-57098862	+	other exon of noncoding	LOC149773	-45	0.00770743
FE84254	chr11:94226850-94227481	-	5'-UTR	MRE11A	-45	0.00770743
FE98196	chr11:79908622-79908784	+	Unannotated		-45	0.00770743
FE329743	chr20:49497925-49501014	-	Unannotated		-44.95	0.00770743
FE454072	chr5:164434796-164434995	+	Unannotated		-44.95	0.00770743
FE311200	chr2:115218842-115219717	+	5'-UTR	DPP10	-44.9	0.00770743
FE534700	chr8:9915002-9915297	+	Intron	MSRA	-44.9	0.00770743
FE152072	chr14:36741316-36742599	+	Unannotated		-44.85	0.00770743
FE170335	chr14:102771078-102771626	-	5'-UTR	MOK	-44.85	0.00770743
FE535735	chr8:19251982-19253730	+	CDS	SH2D4A	-44.85	0.00770743
FE138313	chr13:60717245-60717679	-	Intron	DIAPH3	-44.8	0.00770743
FE303471	chr2:35400074-35400220	+	Unannotated		-44.65	0.00770743
FE30906	chr1:52082710-52082893	+	5'-UTR	OSBPL9	-44.65	0.00770743
FE243050	chr18:55288940-55289247	-	5'-UTR	NARS	-44.55	0.00851488
FE281310	chr2:47130126-47130493	-	3'-UTR	MCFD2	-44.5	0.00851488
FE459249	chr6:26017287-26018023	-	5'-UTR	HIST1H1A	-44.5	0.00851488
FE535242	chr8:13526566-13526810	+	Unannotated		-44.5	0.00851488
FE536568	chr8:25486847-25487461	+	Intron	PPP2R2A	-44.5	0.00851488
FE579102	chrX:118603642-118604217	+	CDS	SLC25A5	-44.5	0.00851488
FE161632	chr14:23563702-23564845	-	5'-UTR	ACIN1	-44.45	0.00851488
FE223160	chr17:65241264-65241377	-	5'-UTR	HELZ	-44.4	0.00851488
FE320803	chr2:211342235-211342493	+	5'-UTR	CPS1	-44.4	0.00851488
FE189027	chr15:77154186-77154285	-	5'-UTR	SCAPER	-44.35	0.00851488
FE43690	chr1:210501422-210501728	+	5'-UTR	HHAT	-44.35	0.00851488
FE53519	chr10:70231548-70231852	-	CDS	DNA2	-44.35	0.00851488
FE248851	chr18:44624711-44624969	+	3'-UTR	KATNAL2	-44.3	0.00851488
FE274423	chr19:56373358-56373525	+	CDS	NLRP4	-44.3	0.00851488
FE548521	chr9:21052772-21053017	+	Unannotated		-44.3	0.00851488
FE580953	chrX:2965934-2966185	-	Unannotated		-44.3	0.00851488
FE32449	chr1:67673186-67673381	+	5'-UTR	IL23R	-44.25	0.00851488
FE581489	chrX:12961297-12961419	-	1st exon of noncoding	TLR8-AS1	-44.25	0.00851488
FE583028	chrX:32912502-32912819	-	Intron	DMD	-44.25	0.00851488
FE297979	chr2:229706091-229706452	-	Unannotated		-44.2	0.00851488
FE340162	chr21:32367366-32368055	+	Unannotated		-44.2	0.00851488
FE524402	chr8:33240533-33240955	-	Intron	FUT10	-44.2	0.00851488
FE140542	chr13:96302318-96302988	-	Unannotated		-44.15	0.00851488
FE211023	chr16:78097533-78097909	+	Unannotated		-44.15	0.00851488
FE482991	chr6:112668499-112668640	+	5'-UTR	RFPL4B	-44.15	0.00851488
FE135060	chr13:25499986-25500436	-	1st exon of noncoding	AK054988	-44.1	0.00851488
FE400382	chr4:77996625-77997230	-	5'-UTR	CCNI	-44.1	0.00851488
FE411730	chr4:25199748-25199847	+	other exon of noncoding	LOC285540	-44.1	0.00851488
FE518487	chr7:142420053-142420236	-	Unannotated		-44.1	0.00851488
FE121504	chr12:15202283-15202985	+	Unannotated		-44.05	0.00851488
FE463570	chr6:74063576-74064068	-	5'-UTR	DPPA5	-44.05	0.00851488
FE489928	chr7:11012896-11013265	+	Upstream of coding	PHF14	-44	0.00851488
FE85501	chr11:108093227-108093589	-	5'-UTR	NPAT	-44	0.00851488
FE108740	chr12:48551242-48551596	-	5'-UTR	ASB8	-43.95	0.00851488
FE573573	chrX:12993175-12993287	+	5'-UTR	TMSB4X	-43.95	0.00851488
FE279758	chr2:36829415-36829977	-	Unannotated		-43.9	0.00912888
FE509228	chr7:43735612-43735911	-	Intron	C7orf44	-43.85	0.00912888
FE535150	chr8:12999501-12999701	+	Unannotated		-43.85	0.00912888
FE27765	chr1:30070448-30071153	+	Unannotated		-43.8	0.00912888
FE314924	chr2:159890805-159891161	+	Intron	TANC1	-43.8	0.00912888
FE450910	chr5:138089079-138089199	+	5'-UTR	CTNNA1	-43.8	0.00912888
FE262615	chr19:56320135-56321703	-	5'-UTR	NLRP11	-43.75	0.00912888
FE424881	chr5:15426891-15427213	-	Unannotated		-43.75	0.00912888
FE440701	chr5:16620361-16620585	+	Unannotated		-43.75	0.00912888
FE505998	chr7:8965869-8978850	-	Unannotated		-43.7	0.00912888
FE541157	chr8:95652334-95653678	+	5'-UTR	ESRP1	-43.7	0.00912888
FE34806	chr1:100597238-100598102	+	Unannotated		-43.65	0.00912888
FE372774	chr3:162441618-162442700	+	1st exon of noncoding	BC073807	-43.65	0.00912888
FE489755	chr7:8487488-8487852	+	Intron	NXPH1	-43.65	0.00912888
FE528926	chr8:101571845-101572113	-	5'-UTR	ANKRD46	-43.65	0.00912888
FE261447	chr19:51904826-51905900	-	Unannotated		-43.6	0.00912888
FE53647	chr10:71837926-71838407	-	Unannotated		-43.6	0.00912888
FE249796	chr18:52678184-52678734	+	Unannotated		-43.55	0.00912888
FE566736	chr9:100153161-100153407	-	Unannotated		-43.55	0.00912888
FE122816	chr12:29428877-29429117	+	Intron	FAR2	-43.5	0.00912888
FE171812	chr15:29002916-29003120	+	other exon of noncoding	WHAMMP2	-43.5	0.00912888
FE343510	chr21:32526565-32527668	-	CDS	TIAM1	-43.5	0.00912888
FE76516	chr11:17948952-17949258	-	Intron	SERGEF	-43.5	0.00912888
FE21368	chr1:232734343-232734643	-	Unannotated		-43.45	0.00978272
FE308349	chr2:75444923-75445122	+	Unannotated		-43.45	0.00978272
FE528487	chr8:95938157-95942647	-	3'-UTR	TP53INP1	-43.45	0.00978272
FE458969	chr6:23961981-23962172	-	Unannotated		-43.4	0.00978272
FE585705	chrX:97635461-97635940	-	Unannotated		-43.4	0.00978272
FE142848	chr13:25914116-25916550	+	CDS	NUPL1	-43.35	0.00978272
FE560354	chr9:9972653-9972878	-	Intron	PTPRD	-43.35	0.00978272
FE135780	chr13:36744670-36744918	-	CDS	CCDC169-SOHLH2|SOHLH2	-43.3	0.00978272
FE68751	chr10:97635337-97635723	+	3'-UTR	ENTPD1	-43.25	0.00978272
FE284847	chr2:77744332-77746543	-	CDS	LRRTM4	-43.2	0.00978272
FE42993	chr1:204494288-204494574	+	1st exon of noncoding	MDM4	-43.2	0.00978272
FE456980	chr6:4135745-4135965	-	5'-UTR	ECI2	-43.2	0.00978272
FE584801	chrX:71458694-71459203	-	5'-UTR	ERCC6L	-43.2	0.00978272
FE191034	chr15:93962049-93962268	-	Unannotated		-43.15	0.00978272
FE279273	chr2:30955255-30955819	-	CDS	CAPN13	-43.15	0.00978272
FE524060	chr8:29120497-29120687	-	5'-UTR	KIF13B	-43.15	0.00978272
FE496697	chr7:90042429-90045268	+	CDS	CLDN12	-43.1	0.010466
FE409764	chr4:5129547-5129748	+	Intron	STK32B	-43.05	0.010466
FE471224	chr6:159206341-159206565	-	CDS	EZR	-43	0.010466
FE50306	chr10:22994870-22995152	-	Intron	PIP4K2A	-42.95	0.010466
FE288567	chr2:134732934-134737271	-	Unannotated		-42.9	0.010466
FE52227	chr10:52592902-52593612	-	Intron	A1CF	-42.9	0.010466
FE548742	chr9:22058807-22058985	+	other exon of noncoding	CDKN2B-AS1	-42.9	0.010466
FE291293	chr2:167039212-167039317	-	Unannotated		-42.85	0.010466
FE449590	chr5:124372157-124372560	+	Unannotated		-42.85	0.010466
FE102941	chr11:121185539-121185591	+	Unannotated		-42.8	0.010466
FE318816	chr2:196313165-196313339	+	Unannotated		-42.8	0.010466
FE179837	chr15:89647104-89647963	+	5'-UTR	ABHD2	-42.75	0.010466
FE184806	chr15:49103158-49103530	-	5'-UTR	CEP152	-42.75	0.010466
FE229147	chr17:22022356-22023991	+	5'-UTR	MTRNR2L1	-42.75	0.010466
FE264785	chr19:5847432-5847765	+	1st exon of noncoding	BC033124	-42.75	0.010466
FE494960	chr7:67403263-67403311	+	Unannotated		-42.75	0.010466
FE531836	chr8:133092477-133093351	-	5'-UTR	HHLA1	-42.75	0.010466
FE154552	chr14:61201379-61201669	+	5'-UTR	MNAT1	-42.7	0.010466
FE287986	chr2:128262260-128262957	-	CDS	IWS1	-42.7	0.010466
FE297415	chr2:223520735-223520858	-	5'-UTR	FARSB	-42.7	0.010466
FE65361	chr10:64018917-64018983	+	5'-UTR	ZNF365	-42.7	0.010466
FE574159	chrX:17755424-17755976	+	5'-UTR	SCML1	-42.65	0.0110999
FE65139	chr10:60313041-60313304	+	Intron	BICC1	-42.65	0.0110999
FE93775	chr11:44080096-44080250	+	CDS	ACCSL	-42.65	0.0110999
FE306094	chr2:59225852-59226115	+	Intron	FLJ30838	-42.6	0.0110999
FE55052	chr10:88112195-88112310	-	Intron	GRID1	-42.6	0.0110999
FE163137	chr14:37532170-37532435	-	Intron	SLC25A21	-42.55	0.0110999
FE279751	chr2:36827382-36827572	-	Unannotated		-42.55	0.0110999
FE308280	chr2:75135929-75136300	+	Unannotated		-42.55	0.0110999
FE381598	chr3:48784012-48787051	-	3'-UTR	PRKAR2A	-42.5	0.0110999
FE344741	chr21:41118780-41119277	-	Unannotated		-42.45	0.0110999
FE349490	chr22:42486610-42486935	-	5'-UTR	NDUFA6	-42.45	0.0110999
FE394078	chr3:195444428-195445758	-	Unannotated		-42.45	0.0110999
FE493729	chr7:47834898-47835013	+	5'-UTR	C7orf69	-42.45	0.0110999
FE559257	chr9:141070529-141071885	+	CDS	TUBBP5	-42.45	0.0110999
FE79229	chr11:49862897-49863098	-	Unannotated		-42.45	0.0110999
FE152336	chr14:40235747-40235926	+	Unannotated		-42.4	0.0110999
FE169309	chr14:92514278-92514431	-	other exon of noncoding	BC039675	-42.4	0.0110999
FE184983	chr15:50544627-50545565	-	5'-UTR	HDC	-42.4	0.0110999
FE548392	chr9:19489239-19489455	+	Unannotated		-42.35	0.0110999
FE585440	chrX:91358335-91360173	-	1st exon of noncoding	AK125288	-42.35	0.0110999
FE587151	chrX:122866757-122867105	-	5'-UTR	THOC2	-42.3	0.0110999
FE249739	chr18:52421321-52421831	+	Unannotated		-42.25	0.0117659
FE513887	chr7:102914521-102915926	-	5'-UTR	DPY19L2P2	-42.2	0.0117659
FE522321	chr8:15957671-15958122	-	Unannotated		-42.15	0.0117659
FE199259	chr16:72029000-72029193	-	Intron	PKD1L3	-42.1	0.0117659
FE491849	chr7:27780467-27780517	+	Intron	TAX1BP1	-42.1	0.0117659
FE523841	chr8:27630464-27631126	-	Upstream of coding	CCDC25	-42.1	0.0117659
FE295063	chr2:202381043-202381248	-	Intron	ALS2CR11	-42.05	0.0117659
FE317873	chr2:184118299-184118550	+	Unannotated		-42.05	0.0117659
FE166114	chr14:65538787-65539222	-	Intron	MAX	-42	0.0117659
FE420187	chr4:153589568-153590489	+	Unannotated		-42	0.0117659
FE445229	chr5:76455223-76455355	+	Unannotated		-42	0.0117659
FE474520	chr6:18222468-18224076	+	CDS	KDM1B	-42	0.0117659
FE544018	chr8:126111802-126112357	+	Intron	NSMCE2	-42	0.0117659
FE67772	chr10:91461141-91461675	+	5'-UTR	KIF20B	-42	0.0117659
FE533694	chr8:211027-211302	+	Unannotated		-41.95	0.0123763
FE553711	chr9:101207898-101208520	+	Unannotated		-41.95	0.0123763
FE226144	chr17:1782516-1782701	+	CDS	RPA1	-41.9	0.0123763
FE226590	chr17:4466736-4466995	+	Unannotated		-41.9	0.0123763
FE523511	chr8:24742030-24742514	-	Unannotated		-41.9	0.0123763
FE526683	chr8:72987530-72988051	-	5'-UTR	TRPA1	-41.85	0.0123763
FE262592	chr19:56249461-56249814	-	5'-UTR	NLRP9	-41.8	0.0123763
FE281636	chr2:50243634-50243903	-	Intron	NRXN1	-41.8	0.0123763
FE482260	chr6:107349360-107349557	+	5'-UTR	C6orf203	-41.8	0.0123763
FE109259	chr12:50615853-50616255	-	5'-UTR	LIMA1	-41.75	0.0123763
FE276525	chr2:8803580-8803810	-	Unannotated		-41.75	0.0123763
FE541136	chr8:95109806-95115504	+	Unannotated		-41.75	0.0123763
FE580270	chrX:146035163-146035715	+	Unannotated		-41.75	0.0123763
FE449944	chr5:129630724-129630803	+	Unannotated		-41.7	0.0123763
FE405733	chr4:150807748-150808169	-	Unannotated		-41.65	0.0123763
FE278990	chr2:27851172-27851910	-	5'-UTR	CCDC121	-41.6	0.0123763
FE511359	chr7:77427571-77428135	-	5'-UTR	TMEM60	-41.6	0.0123763
FE208611	chr16:59243387-59243550	+	Unannotated		-41.55	0.012973
FE239889	chr18:22613903-22614613	-	Unannotated		-41.55	0.012973
FE422039	chr4:178366000-178366597	+	1st exon of noncoding	AK094945	-41.55	0.012973
FE546899	chr9:2121020-2121497	+	Intron	SMARCA2	-41.55	0.012973
FE179770	chr15:89086383-89087104	+	Unannotated		-41.5	0.012973
FE400366	chr4:77968335-77969815	-	CDS	CCNI	-41.5	0.012973
FE473690	chr6:10886957-10887432	+	5'-UTR	SYCP2L	-41.5	0.012973
FE93737	chr11:43918820-43919481	+	1st exon of noncoding	LOC729799	-41.5	0.012973
FE11269	chr1:101455574-101455900	-	3'-UTR	DPH5	-41.45	0.012973
FE316075	chr2:171319296-171319592	+	Intron	MYO3B	-41.45	0.012973
FE367145	chr3:108308338-108308712	+	5'-UTR	DZIP3	-41.45	0.012973
FE456016	chr5:179002216-179002649	+	Intron	RUFY1	-41.45	0.012973
FE473852	chr6:12120126-12126106	+	CDS	HIVEP1	-41.45	0.012973
FE546749	chr9:1475397-1475630	+	Unannotated		-41.45	0.012973
FE551679	chr9:81222987-81223227	+	Unannotated		-41.45	0.012973
FE119890	chr12:4387563-4388085	+	CDS	CCND2	-41.4	0.012973
FE150376	chr14:20944570-20945224	+	CDS	PNP	-41.4	0.012973
FE38561	chr1:161736010-161736232	+	5'-UTR	ATF6	-41.4	0.012973
FE175941	chr15:62716759-62717798	+	Unannotated		-41.35	0.013163
FE74698	chr11:5526799-5526991	-	5'-UTR	HBE1|OR51B5	-41.35	0.013163
FE100082	chr11:101981064-101981289	+	5'-UTR	YAP1	-41.3	0.0135587
FE248733	chr18:43684167-43684559	+	5'-UTR	HAUS1	-41.3	0.0135587
FE397218	chr4:18145687-18146007	-	Unannotated		-41.25	0.0135587
FE66789	chr10:77192210-77192781	+	Unannotated		-41.25	0.0135587
FE154812	chr14:62632413-62632983	+	Unannotated		-41.2	0.0135587
FE300302	chr2:9543550-9545623	+	3'-UTR	ASAP2	-41.2	0.0135587
FE384325	chr3:69129485-69129642	-	5'-UTR	UBA3	-41.2	0.0135587
FE48607	chr10:7144561-7144711	-	Unannotated		-41.2	0.0135587
FE94688	chr11:57584787-57585971	+	3'-UTR	CTNND1	-41.2	0.0135587
FE137550	chr13:51944783-51945035	-	Intron	INTS6	-41.15	0.0135587
FE383383	chr3:60634332-60634654	-	Intron	FHIT	-41.15	0.0135587
FE453941	chr5:162936416-162936662	+	Intron	MAT2B	-41.15	0.0135587
FE50018	chr10:21291525-21291881	-	Intron	NEBL	-41.15	0.0135587
FE90478	chr11:12183620-12183966	+	5'-UTR	MICAL2	-41.15	0.0135587
FE554144	chr9:104637857-104638234	+	Unannotated		-41.1	0.0135587
FE71332	chr10:117063709-117064108	+	Intron	ATRNL1	-41.1	0.0135587
FE85883	chr11:111636972-111637155	-	5'-UTR	PPP2R1B	-41.1	0.0135587
FE154036	chr14:57858490-57858538	+	Intron	NAA30	-41	0.0141213
FE190932	chr15:93253499-93254043	-	Intron	FAM174B	-40.95	0.0141213
FE274111	chr19:55493530-55495096	+	CDS	NLRP2	-40.95	0.0141213
FE321023	chr2:214616131-214616491	+	Intron	SPAG16	-40.95	0.0141213
FE322343	chr2:225837950-225838277	+	Unannotated		-40.95	0.0141213
FE360914	chr3:34226111-34226339	+	Unannotated		-40.95	0.0141213
FE547549	chr9:7362143-7362310	+	Unannotated		-40.95	0.0141213
FE576336	chrX:50051519-50054496	+	CDS	CCNB3	-40.95	0.0141213
FE389937	chr3:143437134-143437476	-	Intron	SLC9A9	-40.9	0.0141213
FE368051	chr3:122448280-122448379	+	3'-UTR	PARP14	-40.85	0.0141213
FE373414	chr3:172468392-172468647	+	5'-UTR	ECT2	-40.85	0.0141213
FE512645	chr7:92207633-92207886	-	CDS	FAM133B	-40.85	0.0141213
FE527753	chr8:88823900-88824072	-	Unannotated		-40.85	0.0141213
FE83939	chr11:90966149-90966421	-	Unannotated		-40.85	0.0141213
FE94382	chr11:48964972-48965105	+	Unannotated		-40.85	0.0141213
FE207150	chr16:31724399-31724756	+	5'-UTR	ZNF720	-40.8	0.0141213
FE230499	chr17:34443300-34443558	+	Unannotated		-40.8	0.0141213
FE531062	chr8:124266520-124267617	-	CDS	ZHX1	-40.8	0.0141213
FE361282	chr3:37365395-37366783	+	CDS	GOLGA4	-40.75	0.0146173
FE448527	chr5:112353944-112356742	+	3'-UTR	DCP2	-40.75	0.0146173
FE479681	chr6:64515608-64515793	+	Unannotated		-40.75	0.0146173
FE194092	chr16:11922177-11922415	-	5'-UTR	BCAR4	-40.7	0.0146173
FE316017	chr2:170998513-170998921	+	Unannotated		-40.7	0.0146173
FE389839	chr3:142610199-142610426	-	Unannotated		-40.65	0.0146173
FE468121	chr6:121991149-121991278	-	Unannotated		-40.65	0.0146173
FE147545	chr13:86240633-86240899	+	Unannotated		-40.6	0.0146173
FE158698	chr14:92602923-92603245	+	Intron	CPSF2	-40.6	0.0146173
FE383832	chr3:64645368-64645623	-	Intron	ADAMTS9	-40.6	0.0146173
FE446626	chr5:91213886-91213963	+	Unannotated		-40.6	0.0146173
FE475893	chr6:28124847-28125209	+	3'-UTR	ZNF192	-40.6	0.0146173
FE486889	chr6:159083767-159084410	+	5'-UTR	SYTL3	-40.6	0.0146173
FE13995	chr1:154573517-154574848	-	5'-UTR	ADAR	-40.55	0.0151823
FE262620	chr19:56343292-56343606	-	5'-UTR	NLRP11	-40.5	0.0151823
FE433084	chr5:128776071-128776654	-	Unannotated		-40.5	0.0151823
FE491425	chr7:23943868-23944365	+	CDS	STK31	-40.5	0.0151823
FE548908	chr9:25265036-25265207	+	Unannotated		-40.5	0.0151823
FE56099	chr10:97679988-97680371	-	Intron	LOC728558	-40.5	0.0151823
FE582170	chrX:19931086-19931807	-	3'-UTR	CXorf23	-40.5	0.0151823
FE586364	chrX:112058586-112059097	-	5'-UTR	AMOT	-40.5	0.0151823
FE197951	chr16:65610142-65610309	-	1st exon of noncoding	LOC283867	-40.4	0.0151823
FE222813	chr17:62397023-62397370	-	Unannotated		-40.4	0.0151823
FE428917	chr5:76728238-76728638	-	3'-UTR	WDR41	-40.4	0.0151823
FE508863	chr7:37299034-37299339	-	Intron	ELMO1	-40.4	0.0151823
FE60081	chr10:128525754-128526279	-	Unannotated		-40.4	0.0151823
FE421895	chr4:175404307-175405028	+	Unannotated		-40.35	0.0157605
FE41978	chr1:193442042-193442506	+	Unannotated		-40.3	0.0157605
FE550308	chr9:38378364-38379515	+	Unannotated		-40.3	0.0157605
FE94393	chr11:49050334-49050524	+	Unannotated		-40.3	0.0157605
FE283690	chr2:69552970-69553203	-	3'-UTR	GFPT1	-40.25	0.0157605
FE499917	chr7:120700741-120701033	+	Intron	C7orf58	-40.25	0.0157605
FE581749	chrX:15583762-15583999	-	Intron	ACE2	-40.25	0.0157605
FE271503	chr19:45683018-45685076	+	CDS	BLOC1S3	-40.2	0.0157605
FE57497	chr10:107729821-107730020	-	Unannotated		-40.2	0.0157605
FE183203	chr15:38163610-38164092	-	Unannotated		-40.15	0.0157605
FE416959	chr4:107426061-107426288	+	Unannotated		-40.15	0.0157605
FE478775	chr6:44221227-44221626	+	CDS	HSP90AB1	-40.15	0.0157605
FE238478	chr18:722079-723202	-	3'-UTR	YES1	-40.05	0.0163071
FE332495	chr20:8754910-8755366	+	CDS	PLCB1	-40.05	0.0163071
FE495964	chr7:79082918-79083644	+	1st exon of noncoding	MAGI2-AS3	-40.05	0.0163071
FE495655	chr7:76157005-76157192	+	3'-UTR	UPK3B	-40	0.0163071
FE118205	chr12:126446675-126446803	-	other exon of noncoding	LOC400084	-39.95	0.0163071
FE190836	chr15:92811449-92811905	-	Unannotated		-39.95	0.0163071
FE248620	chr18:42675424-42675600	+	Unannotated		-39.95	0.0163071
FE397010	chr4:17419552-17419925	-	Unannotated		-39.95	0.0163071
FE132444	chr12:122409730-122409945	+	3'-UTR	WDR66	-39.9	0.0163071
FE512320	chr7:87046628-87047147	-	CDS	ABCB4	-39.9	0.0163071
FE516092	chr7:124402574-124402853	-	Intron	GPR37	-39.85	0.0168379
FE88258	chr11:129817040-129817709	-	5'-UTR	PRDM10	-39.85	0.0168379
FE323371	chr2:233561955-233562102	+	5'-UTR	GIGYF2	-39.8	0.0168379
FE398740	chr4:44728491-44728816	-	5'-UTR	GNPDA2	-39.8	0.0168379
FE579593	chrX:129535820-129536151	+	5'-UTR	RBMX2	-39.8	0.0168379
FE133594	chr12:130671293-130671750	+	Unannotated		-39.75	0.0168379
FE325915	chr20:10618662-10620611	-	CDS	JAG1	-39.75	0.0168379
FE407233	chr4:169457692-169457824	-	Unannotated		-39.75	0.0168379
FE26127	chr1:22356580-22358020	+	other exon of noncoding	LINC00339	-39.7	0.0170247
FE557824	chr9:133565693-133565768	+	Unannotated		-39.7	0.0170247
FE280486	chr2:40680529-40680768	-	Intron	SLC8A1	-39.65	0.0173046
FE432567	chr5:121179375-121179598	-	Unannotated		-39.65	0.0173046
FE433888	chr5:134262717-134263065	-	Unannotated		-39.65	0.0173046
FE464670	chr6:87439016-87439946	-	Unannotated		-39.65	0.0173046
FE480692	chr6:80721151-80721358	+	CDS	TTK	-39.65	0.0173046
FE498702	chr7:105478875-105480000	+	Unannotated		-39.65	0.0173046
FE500306	chr7:124326492-124326545	+	Unannotated		-39.6	0.0173046
FE548437	chr9:20643868-20643976	+	Unannotated		-39.6	0.0173046
FE561219	chr9:20139680-20140116	-	Unannotated		-39.6	0.0173046
FE94889	chr11:59733008-59733186	+	other exon of noncoding	AB231702	-39.6	0.0173046
FE172179	chr15:33692647-33692838	+	Intron	RYR3	-39.55	0.0173046
FE371984	chr3:154975048-154975224	+	Unannotated		-39.55	0.0173046
FE421204	chr4:165937610-165938072	+	Unannotated		-39.55	0.0173046
FE536730	chr8:26435368-26435763	+	5'-UTR	DPYSL2	-39.55	0.0173046
FE402848	chr4:108969375-108969892	-	CDS	LEF1	-39.5	0.0173046
FE492625	chr7:33568600-33568829	+	Intron	BBS9	-39.5	0.0173046
FE75075	chr11:7018595-7021547	-	CDS	ZNF214	-39.5	0.0173046
FE473436	chr6:7767628-7768654	+	Intron	BMP6	-39.45	0.0173046
FE502407	chr7:141250454-141251286	+	5'-UTR	AGK	-39.45	0.0173046
FE417883	chr4:122722351-122722645	+	5'-UTR	EXOSC9	-39.4	0.0178053
FE94916	chr11:59810942-59811120	+	CDS	PLAC1L	-39.4	0.0178053
FE288059	chr2:128568586-128568937	-	5'-UTR	WDR33	-39.35	0.0178053
FE177253	chr15:69845949-69846479	+	Intron	BC104435|LOC145837	-39.3	0.0178053
FE55833	chr10:95428287-95428527	-	3'-UTR	FRA10AC1	-39.3	0.0178053
FE98810	chr11:89819018-89820340	+	Unannotated		-39.3	0.0178053
FE462762	chr6:52394164-52394662	-	Intron	TRAM2	-39.25	0.0178053
FE325238	chr20:3088496-3089044	-	3'-UTR	UBOX5	-39.2	0.0184103
FE326562	chr20:18768617-18768893	-	Unannotated		-39.2	0.0184103
FE275706	chr2:667992-668303	-	3'-UTR	TMEM18	-39.15	0.0184103
FE385574	chr3:101231935-101232131	-	5'-UTR	SENP7	-39.15	0.0184103
FE513118	chr7:97602404-97602718	-	Unannotated		-39.15	0.0184103
FE292578	chr2:178549222-178549382	-	Intron	PDE11A	-39.1	0.0184103
FE185548	chr15:53001920-53002129	-	Unannotated		-39.05	0.0184103
FE220999	chr17:47439775-47439960	-	5'-UTR	ZNF652	-39.05	0.0184103
FE320225	chr2:206240071-206240543	+	Intron	PARD3B	-39.05	0.0184103
FE391248	chr3:160167257-160167811	-	5'-UTR	TRIM59	-39.05	0.0184103
FE541346	chr8:96312631-96313420	+	other exon of noncoding	LOC100616530	-39.05	0.0184103
FE21989	chr1:238053761-238054216	-	5'-UTR	ZP4	-39	0.0188682
FE396858	chr4:15626875-15627590	-	CDS	FBXL5	-39	0.0188682
FE512620	chr7:92143427-92143507	-	Intron	PEX1	-39	0.0188682
FE248861	chr18:44812019-44812168	+	1st exon of noncoding	BC040860	-38.95	0.0188682
FE561794	chr9:26426431-26427286	-	Unannotated		-38.95	0.0188682
FE272691	chr19:50015563-50015792	+	5'-UTR	FCGRT	-38.9	0.0188682
FE37458	chr1:151700437-151700939	+	Intron	RIIAD1	-38.9	0.0188682
FE185700	chr15:55269070-55269452	-	Unannotated		-38.85	0.0188682
FE69976	chr10:104724052-104724457	+	Intron	CNNM2	-38.85	0.0188682
FE100652	chr11:107925374-107925519	+	CDS	CUL5	-38.8	0.0193824
FE129037	chr12:97300971-97301084	+	5'-UTR	NEDD1	-38.8	0.0193824
FE155089	chr14:64630146-64630299	+	5'-UTR	SYNE2	-38.8	0.0193824
FE243296	chr18:56995053-56997196	-	3'-UTR	LMAN1	-38.8	0.0193824
FE474720	chr6:20534601-20534885	+	5'-UTR	CDKAL1	-38.8	0.0193824
FE120982	chr12:11700972-11701294	+	1st exon of noncoding	LOC338817	-38.75	0.0193824
FE126181	chr12:65087677-65088187	+	Intron	RASSF3	-38.75	0.0193824
FE3687	chr1:25992436-25993368	-	Unannotated		-38.75	0.0193824
FE540663	chr8:87834556-87834905	+	Unannotated		-38.75	0.0193824
FE174771	chr15:51703180-51703560	+	Unannotated		-38.7	0.0199212
FE262649	chr19:56443359-56443741	-	Unannotated		-38.7	0.0199212
FE41693	chr1:189391659-189391861	+	Unannotated		-38.7	0.0199212
FE505188	chr7:3188615-3188824	-	Intron	BC038729	-38.7	0.0199212
FE505825	chr7:7480421-7480746	-	CDS	COL28A1	-38.7	0.0199212
FE22675	chr1:246151696-246151921	-	Intron	SMYD3	-38.65	0.0199212
FE478764	chr6:44216368-44216513	+	5'-UTR	HSP90AB1	-38.65	0.0199212
FE262015	chr19:53809470-53809573	-	Unannotated		-38.6	0.0199212
FE435106	chr5:145200441-145200631	-	Intron	PRELID2	-38.6	0.0199212
FE532574	chr8:140629394-140631339	-	CDS	KCNK9	-38.6	0.0199212
FE126187	chr12:65089792-65091393	+	3'-UTR	RASSF3	-38.55	0.0204504
FE380486	chr3:42003418-42004437	-	5'-UTR	ULK4	-38.55	0.0204504
FE419464	chr4:144359224-144359753	+	CDS	GAB1	-38.55	0.0204504
FE144549	chr13:42894555-42897394	+	3'-UTR	AKAP11	-38.5	0.0204504
FE353564	chr22:35653356-35653550	+	5'-UTR	HMGXB4	-38.5	0.0204504
FE460853	chr6:35074739-35075904	-	Unannotated		-38.5	0.0204504
FE581754	chrX:15585538-15586176	-	CDS	ACE2	-38.5	0.0204504
FE302821	chr2:30699366-30699451	+	5'-UTR	LCLAT1	-38.45	0.0204504
FE401496	chr4:89671575-89671783	-	CDS	FAM13A	-38.45	0.0204504
FE526251	chr8:67679743-67680236	-	Unannotated		-38.45	0.0204504
FE529137	chr8:102998573-102998914	-	Intron	NCALD	-38.45	0.0204504
FE543824	chr8:124847268-124847413	+	Unannotated		-38.4	0.0204504
FE112199	chr12:80048385-80048719	-	Intron	PAWR	-38.35	0.0208971
FE164476	chr14:52749699-52749914	-	Unannotated		-38.35	0.0208971
FE324996	chr20:524316-524537	-	5'-UTR	CSNK2A1	-38.35	0.0208971
FE445249	chr5:76673117-76673780	+	Intron	PDE8B	-38.35	0.0208971
FE193764	chr16:9275314-9277691	-	Unannotated		-38.3	0.0208971
FE350574	chr22:47882479-47883735	-	1st exon of noncoding	BC037972	-38.3	0.0208971
FE258867	chr19:39514864-39516105	-	CDS	FBXO27	-38.25	0.0208971
FE340984	chr21:38885361-38887435	+	3'-UTR	DYRK1A	-38.25	0.0208971
FE364421	chr3:58369854-58370156	+	Intron	PXK	-38.25	0.0208971
FE100920	chr11:108926796-108927029	+	Unannotated		-38.2	0.0210252
FE343309	chr21:30365085-30365349	-	5'-UTR	LTN1	-38.2	0.0210252
FE358468	chr3:14106203-14107475	+	CDS	TPRXL	-38.2	0.0210252
FE463622	chr6:74231103-74231684	-	Upstream of coding	EEF1A1	-38.2	0.0210252
FE485111	chr6:143511067-143511158	+	3'-UTR	AIG1	-38.2	0.0210252
FE542311	chr8:104167813-104168152	+	Intron	BAALC	-38.2	0.0210252
FE561823	chr9:26711046-26711330	-	Unannotated		-38.2	0.0210252
FE164961	chr14:55643780-55644054	-	CDS	DLGAP5	-38.15	0.0212964
FE205492	chr16:21224837-21225708	+	Unannotated		-38.15	0.0212964
FE262614	chr19:56319219-56319379	-	CDS	NLRP11	-38.15	0.0212964
FE577283	chrX:73026511-73027021	+	1st exon of noncoding	TSIX	-38.15	0.0212964
FE113021	chr12:89981700-89985072	-	CDS	ATP2B1	-38.1	0.0212964
FE243330	chr18:57102759-57103360	-	CDS	CCBE1	-38.1	0.0212964
FE274026	chr19:54697788-54698044	+	3'-UTR	TSEN34	-38.1	0.0212964
FE443463	chr5:64920507-64920687	+	5'-UTR	C5orf44	-38.1	0.0212964
FE525856	chr8:59872031-59872185	-	Intron	TOX	-38.1	0.0212964
FE457717	chr6:11103589-11103825	-	3'-UTR	ERVFRD-1	-38.05	0.0212964
FE577650	chrX:91065750-91066294	+	5'-UTR	PCDH11X	-38.05	0.0212964
FE71851	chr10:121586144-121588664	+	CDS	INPP5F	-38.05	0.0212964
FE188740	chr15:75663263-75664550	-	CDS	SIN3A	-38	0.0217772
FE402383	chr4:104020940-104021137	-	5'-UTR	BDH2	-38	0.0217772
FE337581	chr20:54967407-54967803	+	5'-UTR	CSTF1	-37.95	0.0217772
FE382895	chr3:57124005-57125388	-	3'-UTR	IL17RD	-37.95	0.0217772
FE411135	chr4:15521158-15521360	+	CDS	AX746699	-37.95	0.0217772
FE554843	chr9:110580907-110581676	+	Unannotated		-37.95	0.0217772
FE391242	chr3:160154300-160154622	-	3'-UTR	TRIM59	-37.9	0.0217772
FE392109	chr3:173928848-173929024	-	Unannotated		-37.9	0.0217772
FE487371	chr6:163991879-163992742	+	3'-UTR	QKI	-37.9	0.0217772
FE579537	chrX:129059546-129060189	+	CDS	UTP14A	-37.9	0.0217772
FE180682	chr15:93447593-93448238	+	5'-UTR	CHD2	-37.85	0.0222303
FE322746	chr2:229012529-229013885	+	Unannotated		-37.85	0.0222303
FE143530	chr13:32910402-32915333	+	CDS	BRCA2	-37.8	0.0222303
FE210794	chr16:76343518-76343826	+	5'-UTR	CNTNAP4	-37.8	0.0222303
FE551088	chr9:77844057-77844359	+	Unannotated		-37.8	0.0222303
FE585614	chrX:95290566-95290763	-	Unannotated		-37.8	0.0222303
FE64824	chr10:54685029-54685156	+	Unannotated		-37.8	0.0222303
FE103497	chr11:125462857-125463322	+	Intron	STT3A	-37.75	0.0222303
FE469223	chr6:135179662-135179888	-	Unannotated		-37.75	0.0222303
FE572776	chrUn_gl000220:126743-129983	-	Unannotated		-37.75	0.0222303
FE140871	chr13:99771914-99772059	-	Unannotated		-37.7	0.0222303
FE241366	chr18:37380033-37380397	-	1st exon of noncoding	LOC647946	-37.7	0.0222303
FE318619	chr2:192364133-192364207	+	Unannotated		-37.7	0.0222303
FE33364	chr1:85072795-85072987	+	Unannotated		-37.7	0.0222303
FE563239	chr9:36336427-36339584	-	3'-UTR	RNF38	-37.7	0.0222303
FE342870	chr21:24733468-24733639	-	Unannotated		-37.65	0.0225988
FE59400	chr10:123733519-123734553	-	5'-UTR	NSMCE4A	-37.65	0.0225988
FE98203	chr11:80343468-80343543	+	Unannotated		-37.65	0.0225988
FE262626	chr19:56347738-56347979	-	5'-UTR	NLRP11	-37.6	0.0225988
FE262636	chr19:56403065-56403435	-	Unannotated		-37.6	0.0225988
FE462401	chr6:45143081-45143343	-	Intron	SUPT3H	-37.6	0.0225988
FE490814	chr7:19479700-19479929	+	Unannotated		-37.6	0.0225988
FE8941	chr1:67486328-67486644	-	Intron	SLC35D1	-37.6	0.0225988
FE132298	chr12:121861195-121862214	+	CDS	RNF34	-37.55	0.0225988
FE274432	chr19:56382202-56382363	+	CDS	NLRP4	-37.55	0.0225988
FE327117	chr20:31220616-31220937	-	3'-UTR	C20orf203	-37.55	0.0225988
FE428931	chr5:76782325-76782530	-	Intron	WDR41	-37.55	0.0225988
FE466551	chr6:108190970-108191031	-	3'-UTR	SEC63	-37.55	0.0225988
FE494408	chr7:64126272-64126663	+	5'-UTR	ZNF107	-37.55	0.0225988
FE87045	chr11:119225936-119227400	-	3'-UTR	USP2	-37.55	0.0225988
FE106962	chr12:22696995-22697216	-	5'-UTR	KIAA0528	-37.5	0.02292
FE177546	chr15:72875565-72878975	+	CDS	ARIH1	-37.5	0.02292
FE226950	chr17:5675472-5676546	+	1st exon of noncoding	LOC339166	-37.5	0.02292
FE370009	chr3:136806187-136806372	+	Unannotated		-37.5	0.02292
FE468546	chr6:128562192-128562296	-	Intron	PTPRK	-37.5	0.02292
FE507620	chr7:26037333-26037459	-	Unannotated		-37.5	0.02292
FE100663	chr11:107959255-107959386	+	CDS	CUL5	-37.45	0.02292
FE228901	chr17:20107988-20108683	+	CDS	SPECC1	-37.45	0.02292
FE474871	chr6:21593976-21594384	+	5'-UTR	SOX4	-37.45	0.02292
FE567948	chr9:112238564-112239368	-	Intron	PTPN3	-37.45	0.02292
FE309350	chr2:87477454-87477542	+	Intron	RMND5A	-37.4	0.02292
FE526142	chr8:66514691-66516817	-	CDS	ARMC1	-37.4	0.02292
FE1890	chr1:13449584-13450035	-	CDS	PRAMEF13|PRAMEF14	-37.3	0.023383
FE485781	chr6:150461249-150461617	+	Unannotated		-37.3	0.023383
FE519502	chr7:151873276-151875133	-	5'-UTR	MLL3	-37.3	0.023383
FE145825	chr13:53781661-53782514	+	Unannotated		-37.25	0.0238771
FE260027	chr19:46217823-46217974	-	1st exon of noncoding	AX746967	-37.25	0.0238771
FE313201	chr2:140973621-140974219	+	Unannotated		-37.25	0.0238771
FE385364	chr3:98241693-98241887	-	5'-UTR	CLDND1	-37.25	0.0238771
FE428537	chr5:73429263-73430234	-	Unannotated		-37.25	0.0238771
FE49756	chr10:16859314-16859622	-	5'-UTR	RSU1	-37.25	0.0238771
FE50831	chr10:28691709-28691877	-	Unannotated		-37.25	0.0238771
FE533091	chr8:143954312-143954347	-	3'-UTR	CYP11B1	-37.25	0.0238771
FE291568	chr2:170430114-170430462	-	5'-UTR	FASTKD1	-37.15	0.0241218
FE91245	chr11:18477335-18478353	+	5'-UTR	LDHAL6A	-37.15	0.0241218
FE98828	chr11:89900954-89901666	+	Intron	NAALAD2	-37.15	0.0241218
FE135575	chr13:33017022-33017815	-	CDS	N4BP2L2	-37.1	0.0243063
FE289440	chr2:147655750-147656213	-	Unannotated		-37.1	0.0243063
FE319100	chr2:198950550-198950956	+	CDS	PLCL1	-37.1	0.0243063
FE457052	chr6:4583980-4584190	-	Unannotated		-37.1	0.0243063
FE478774	chr6:44220719-44221115	+	CDS	HSP90AB1	-37.1	0.0243063
FE140144	chr13:91236350-91236404	-	Unannotated		-37.05	0.0243063
FE16296	chr1:179069408-179078155	-	CDS	ABL2	-37.05	0.0243063
FE357159	chr3:6210081-6210264	+	Unannotated		-37.05	0.0243063
FE358593	chr3:14864835-14864885	+	Intron	FGD5	-37.05	0.0243063
FE465793	chr6:99947403-99947682	-	Intron	USP45	-37.05	0.0243063
FE539398	chr8:67104971-67105200	+	1st exon of noncoding	LOC100505659	-37.05	0.0243063
FE250347	chr18:56630120-56630410	+	Intron	ZNF532	-37	0.0247673
FE319083	chr2:198805169-198805417	+	Intron	PLCL1	-37	0.0247673
FE406252	chr4:155214293-155214780	-	Intron	DCHS2	-36.95	0.0247673
FE140901	chr13:100147092-100147585	-	other exon of noncoding	AK123584	-36.9	0.0253419
FE321673	chr2:219574744-219575260	+	Upstream of coding	TTLL4	-36.9	0.0253419
FE284850	chr2:77748794-77749081	-	5'-UTR	LRRTM4	-36.85	0.0253419
FE407479	chr4:171424757-171424962	-	Unannotated		-36.85	0.0253419
FE479410	chr6:57182306-57182686	+	5'-UTR	PRIM2	-36.85	0.0253419
FE90556	chr11:12397811-12398284	+	Unannotated		-36.85	0.0253419
FE111452	chr12:71302168-71302343	-	Intron	PTPRR	-36.8	0.0253419
FE305654	chr2:54803451-54803982	+	Intron	SPTBN1	-36.8	0.0253419
FE94988	chr11:60970309-60971092	+	5'-UTR	PGA3	-36.8	0.0253419
FE179598	chr15:86427670-86428009	+	Unannotated		-36.75	0.0253419
FE273683	chr19:53970806-53971043	+	5'-UTR	ZNF813	-36.75	0.0253419
FE360957	chr3:34517589-34518019	+	Unannotated		-36.7	0.0256296
FE440604	chr5:15516730-15517016	+	Intron	FBXL7	-36.7	0.0256296
FE44825	chr1:223092787-223092880	+	Intron	DISP1	-36.7	0.0256296
FE464342	chr6:83877584-83878475	-	3'-UTR	PGM3	-36.7	0.0256296
FE502449	chr7:141420735-141420856	+	CDS	WEE2	-36.7	0.0256296
FE71188	chr10:115944104-115944407	+	Intron	TDRD1	-36.7	0.0256296
FE74193	chr11:3005428-3005488	-	Intron	NAP1L4	-36.7	0.0256296
FE55448	chr10:92426143-92426282	-	Unannotated		-36.65	0.0256296
FE8996	chr1:68169920-68170940	-	3'-UTR	GNG12	-36.65	0.0256296
FE430644	chr5:98088198-98089540	-	Unannotated		-36.6	0.0256296
FE195319	chr16:22006559-22006629	-	5'-UTR	PDZD9	-36.55	0.0261524
FE20058	chr1:222762908-222763751	-	5'-UTR	TAF1A	-36.55	0.0261524
FE231629	chr17:40993525-40995239	+	CDS	PSME3	-36.5	0.0261524
FE41812	chr1:192780111-192780277	+	CDS	RGS2	-36.5	0.0261524
FE435978	chr5:152002791-152002909	-	other exon of noncoding	AX747764	-36.5	0.0261524
FE285688	chr2:88363601-88363841	-	Unannotated		-36.45	0.02632
FE289241	chr2:144472693-144472765	-	Unannotated		-36.45	0.02632
FE307686	chr2:71921738-71922096	+	Unannotated		-36.45	0.02632
FE557896	chr9:133786422-133786908	+	Unannotated		-36.45	0.02632
FE13262	chr1:150237854-150238714	-	CDS	APH1A	-36.4	0.0265678
FE152731	chr14:46115187-46115267	+	Unannotated		-36.4	0.0265678
FE509741	chr7:50517999-50518157	-	5'-UTR	FIGNL1	-36.4	0.0265678
FE360090	chr3:28876921-28877684	+	Unannotated		-36.35	0.0271017
FE508985	chr7:38948754-38948831	-	5'-UTR	VPS41	-36.35	0.0271017
FE155705	chr14:68086296-68086805	+	5'-UTR	ARG2	-36.3	0.0271017
FE321377	chr2:217750703-217752180	+	Unannotated		-36.3	0.0271017
FE536916	chr8:27660829-27662508	+	CDS	ESCO2	-36.3	0.0271017
FE100463	chr11:106491373-106491572	+	Unannotated		-36.25	0.0271017
FE436138	chr5:153418377-153418559	-	5'-UTR	FAM114A2	-36.25	0.0271017
FE499666	chr7:117317951-117318458	+	Unannotated		-36.25	0.0271017
FE523300	chr8:22927628-22927875	-	Unannotated		-36.25	0.0271017
FE551922	chr9:82833150-82833688	+	Unannotated		-36.25	0.0271017
FE75193	chr11:7901142-7901596	-	other exon of noncoding	LOC283299	-36.25	0.0271017
FE81234	chr11:68414129-68415315	-	Unannotated		-36.25	0.0271017
FE140508	chr13:96236095-96236470	-	1st exon of noncoding	AK094990	-36.2	0.0274424
FE478766	chr6:44217115-44217320	+	5'-UTR	HSP90AB1	-36.2	0.0274424
FE517061	chr7:132174411-132174763	-	Intron	PLXNA4	-36.2	0.0274424
FE160887	chr14:106015399-106016019	+	Unannotated		-36.15	0.0274424
FE291993	chr2:174146390-174146807	-	1st exon of noncoding	MLK7-AS1	-36.15	0.0274424
FE315095	chr2:161370921-161371194	+	Unannotated		-36.15	0.0274424
FE532074	chr8:135136238-135136509	-	Unannotated		-36.15	0.0274424
FE191663	chr15:101435386-101435683	-	Unannotated		-36.1	0.027903
FE283524	chr2:68113259-68113451	-	Unannotated		-36.1	0.027903
FE56289	chr10:99052265-99052495	-	5'-UTR	ARHGAP19	-36.1	0.027903
FE462791	chr6:52414879-52415190	-	Intron	TRAM2	-36.05	0.0283802
FE490024	chr7:11275233-11275493	+	Unannotated		-36.05	0.0283802
FE156818	chr14:74353267-74353652	+	5'-UTR	ZNF410	-36	0.0283802
FE278774	chr2:27333496-27334040	-	5'-UTR	CGREF1	-36	0.0283802
FE522391	chr8:16485915-16486145	-	Unannotated		-36	0.0283802
FE118820	chr12:132087455-132087612	-	Unannotated		-35.95	0.0288314
FE188410	chr15:73277715-73277795	-	Unannotated		-35.95	0.0288314
FE399913	chr4:71767158-71767210	-	Unannotated		-35.95	0.0288314
FE283970	chr2:70899722-70900564	-	CDS	ADD2	-35.9	0.0288314
FE298590	chr2:234764454-234764927	-	Unannotated		-35.9	0.0288314
FE304525	chr2:44523895-44524132	+	Intron	SLC3A1	-35.9	0.0288314
FE70505	chr10:111767676-111768057	+	5'-UTR	ADD3	-35.9	0.0288314
FE178047	chr15:76137548-76137923	+	Intron	UBE2Q2	-35.85	0.0288314
FE330042	chr20:51974830-51974909	-	Unannotated		-35.85	0.0288314
FE419213	chr4:140586713-140587231	+	5'-UTR	MGST2	-35.85	0.0288314
FE149360	chr13:109364914-109365079	+	CDS	MYO16	-35.8	0.0288314
FE207938	chr16:54147722-54147998	+	3'-UTR	FTO	-35.8	0.0288314
FE476324	chr6:31478320-31478431	+	3'-UTR	MICB	-35.8	0.0288314
FE534438	chr8:7078333-7078518	+	Unannotated		-35.8	0.0288314
FE94124	chr11:46884559-46884644	+	Intron	LOC100507401	-35.8	0.0288314
FE233638	chr17:55229343-55229548	+	Unannotated		-35.75	0.0291036
FE383827	chr3:64643004-64643208	-	Intron	ADAMTS9	-35.75	0.0291036
FE473645	chr6:10691312-10691555	+	Unannotated		-35.75	0.0291036
FE257643	chr19:29698254-29698929	-	CDS	UQCRFS1	-35.7	0.0293351
FE271139	chr19:44529396-44529871	+	5'-UTR	ZNF222	-35.7	0.0293351
FE518793	chr7:147953674-147953819	-	Unannotated		-35.7	0.0293351
FE147140	chr13:79344001-79344131	+	Unannotated		-35.65	0.0295437
FE15673	chr1:171170874-171171034	-	Unannotated		-35.65	0.0295437
FE166627	chr14:70883566-70883902	-	5'-UTR	SYNJ2BP|SYNJ2BP-COX16	-35.65	0.0295437
FE278398	chr2:25194687-25194994	-	5'-UTR	DNAJC27	-35.65	0.0295437
FE417706	chr4:119606478-119606755	+	5'-UTR	METTL14	-35.6	0.0300678
FE99416	chr11:94752030-94752125	+	Unannotated		-35.6	0.0300678
FE139252	chr13:75541471-75541760	-	Unannotated		-35.55	0.0304996
FE146582	chr13:70188290-70188465	+	Unannotated		-35.55	0.0304996
FE147981	chr13:93696822-93697086	+	Unannotated		-35.55	0.0304996
FE175504	chr15:58046151-58046460	+	Unannotated		-35.55	0.0304996
FE266422	chr19:13883363-13883649	+	3'-UTR	MRI1	-35.55	0.0304996
FE287355	chr2:114461271-114461835	-	Unannotated		-35.5	0.0304996
FE30371	chr1:46067927-46068038	+	5'-UTR	NASP	-35.5	0.0304996
FE380415	chr3:41640363-41640775	-	Intron	ULK4	-35.5	0.0304996
FE444037	chr5:68466992-68467279	+	CDS	CCNB1	-35.5	0.0304996
FE560578	chr9:13939657-13939767	-	Unannotated		-35.5	0.0304996
FE588817	chrX:153826486-153826656	-	Unannotated		-35.5	0.0304996
FE362558	chr3:45454462-45455356	+	Intron	LARS2	-35.45	0.0304996
FE523829	chr8:27597989-27598030	-	CDS	CCDC25	-35.4	0.030882
FE576628	chrX:56293711-56293890	+	3'-UTR	KLF8	-35.4	0.030882
FE211915	chr16:84277947-84278746	+	Unannotated		-35.35	0.030882
FE480203	chr6:74073283-74073900	+	CDS	C6orf221	-35.35	0.030882
FE577962	chrX:100353014-100353327	+	5'-UTR	CENPI	-35.35	0.030882
FE279756	chr2:36828564-36828908	-	Unannotated		-35.3	0.031282
FE294365	chr2:198299696-198299904	-	5'-UTR	SF3B1	-35.3	0.031282
FE390051	chr3:145714023-145714234	-	Unannotated		-35.3	0.031282
FE84460	chr11:95653451-95653653	-	Intron	MTMR2	-35.3	0.031282
FE92372	chr11:29181448-29181815	+	Unannotated		-35.3	0.031282
FE16209	chr1:177701425-177701679	-	Unannotated		-35.25	0.0317231
FE164966	chr14:55650276-55650493	-	CDS	DLGAP5	-35.25	0.0317231
FE309241	chr2:86426513-86426686	+	5'-UTR	MRPL35	-35.25	0.0317231
FE542689	chr8:108795344-108795580	+	Unannotated		-35.25	0.0317231
FE82599	chr11:77926324-77930460	-	CDS	GAB2	-35.25	0.0317231
FE156267	chr14:71820073-71820523	+	Unannotated		-35.2	0.0317231
FE32556	chr1:68843035-68843102	+	Unannotated		-35.2	0.0317231
FE434930	chr5:142240421-142244084	-	Intron	BC039527	-35.2	0.0317231
FE513183	chr7:98031100-98031874	-	Unannotated		-35.2	0.0317231
FE31783	chr1:59981327-59981452	+	5'-UTR	FGGY	-35.15	0.0318504
FE403283	chr4:113993039-113993096	-	Unannotated		-35.15	0.0318504
FE419239	chr4:141294579-141294872	+	5'-UTR	SCOC	-35.15	0.0318504
FE257167	chr19:22752543-22752849	-	Unannotated		-35.1	0.0320223
FE291110	chr2:165561462-165561586	-	CDS	COBLL1	-35.1	0.0320223
FE341282	chr21:42736678-42736977	+	other exon of noncoding	MX2	-35.1	0.0320223
FE426969	chr5:52405452-52405685	-	5'-UTR	MOCS2	-35.1	0.0320223
FE101973	chr11:117297037-117297853	+	Unannotated		-35.05	0.0320223
FE418131	chr4:123879785-123880253	+	Intron	SPATA5	-35.05	0.0320223
FE492557	chr7:32874346-32874531	+	other exon of noncoding	DPY19L1P2	-35.05	0.0320223
FE521466	chr8:7225284-7225605	-	Unannotated		-35.05	0.0320223
FE221486	chr17:50181996-50182574	-	Intron	CA10	-35	0.0324084
FE454512	chr5:169010429-169010893	+	5'-UTR	CCDC99	-35	0.0324084
FE5309	chr1:36235448-36235897	-	5'-UTR	CLSPN	-35	0.0324084
FE182691	chr15:34238773-34239104	-	Intron	AVEN	-34.95	0.0324084
FE295654	chr2:207885437-207886140	-	Unannotated		-34.95	0.0324084
FE311916	chr2:124439319-124440084	+	Unannotated		-34.95	0.0324084
FE589306	chrY:21034590-21034622	-	Unannotated		-34.95	0.0324084
FE121303	chr12:13593284-13593693	+	Unannotated		-34.9	0.0327206
FE485853	chr6:151055639-151055878	+	Intron	PLEKHG1	-34.9	0.0327206
FE510805	chr7:72856833-72857080	-	CDS	BAZ1B	-34.9	0.0327206
FE523359	chr8:23289936-23290305	-	3'-UTR	ENTPD4	-34.9	0.0327206
FE542737	chr8:110346378-110346703	+	5'-UTR	ENY2	-34.9	0.0327206
FE573382	chrX:10209858-10210467	+	Unannotated		-34.9	0.0327206
FE585165	chrX:77396327-77396773	-	Unannotated		-34.9	0.0327206
FE204882	chr16:15769637-15769934	+	Intron	NDE1	-34.85	0.0327206
FE276411	chr2:8126713-8126804	-	Unannotated		-34.85	0.0327206
FE475149	chr6:23228457-23229280	+	Unannotated		-34.85	0.0327206
FE529569	chr8:106400861-106401037	-	Unannotated		-34.85	0.0327206
FE55912	chr10:96117844-96118601	-	CDS	NOC3L	-34.85	0.0327206
FE62393	chr10:14920573-14920952	+	5'-UTR	SUV39H2	-34.85	0.0327206
FE79174	chr11:49135144-49138674	-	Unannotated		-34.85	0.0327206
FE465142	chr6:90638186-90641675	-	3'-UTR	BACH2	-34.8	0.0330744
FE498827	chr7:106809357-106809633	+	5'-UTR	HBP1	-34.8	0.0330744
FE318389	chr2:191045722-191046142	+	5'-UTR	C2orf88	-34.75	0.0334471
FE321112	chr2:216139711-216139973	+	Unannotated		-34.75	0.0334471
FE400696	chr4:82340888-82341361	-	Unannotated		-34.75	0.0334471
FE444416	chr5:72204551-72206156	+	3'-UTR	TNPO1	-34.75	0.0334471
FE445048	chr5:75699507-75700348	+	Intron	IQGAP2	-34.75	0.0334471
FE84582	chr11:97253702-97257389	-	Unannotated		-34.75	0.0334471
FE163832	chr14:48235152-48235618	-	Unannotated		-34.7	0.0338156
FE185763	chr15:55562993-55563641	-	5'-UTR	RAB27A	-34.7	0.0338156
FE221845	chr17:56070461-56070771	-	1st exon of noncoding	AK095112|AK126318	-34.7	0.0338156
FE336203	chr20:44114143-44114976	+	Unannotated		-34.7	0.0338156
FE461018	chr6:35888821-35888978	-	5'-UTR	SRPK1	-34.7	0.0338156
FE478768	chr6:44217761-44217891	+	5'-UTR	HSP90AB1	-34.7	0.0338156
FE542590	chr8:107073361-107073617	+	Unannotated		-34.7	0.0338156
FE56563	chr10:100981591-100981811	-	Intron	HPSE2	-34.7	0.0338156
FE300901	chr2:13677898-13678142	+	Unannotated		-34.65	0.0338156
FE416716	chr4:104416973-104417214	+	Unannotated		-34.65	0.0338156
FE458608	chr6:19802477-19804141	-	Unannotated		-34.65	0.0338156
FE490773	chr7:19036155-19036954	+	3'-UTR	HDAC9	-34.65	0.0338156
FE62194	chr10:13203410-13203611	+	5'-UTR	MCM10	-34.65	0.0338156
FE106683	chr12:18351238-18351788	-	Unannotated		-34.6	0.0338156
FE464398	chr6:84226443-84226545	-	Unannotated		-34.6	0.0338156
FE282527	chr2:60456846-60457166	-	Unannotated		-34.55	0.0341565
FE288597	chr2:135213968-135214343	-	CDS	TMEM163	-34.55	0.0341565
FE39490	chr1:171454542-171454874	+	5'-UTR	PRRC2C	-34.5	0.0345643
FE430374	chr5:95158160-95158602	-	5'-UTR	GLRX	-34.5	0.0345643
FE462740	chr6:52362206-52364142	-	3'-UTR	TRAM2	-34.5	0.0345643
FE468964	chr6:132834146-132834346	-	5'-UTR	STX7	-34.5	0.0345643
FE547905	chr9:15000818-15001133	+	Intron	LOC389705	-34.5	0.0345643
FE120936	chr12:10705829-10706115	+	Unannotated		-34.45	0.0345643
FE158690	chr14:92594485-92595907	+	Intron	CPSF2	-34.45	0.0345643
FE167005	chr14:73925199-73925429	-	5'-UTR	NUMB	-34.45	0.0345643
FE189261	chr15:78537797-78538031	-	Unannotated		-34.45	0.0345643
FE221661	chr17:52706683-52706871	-	Unannotated		-34.45	0.0345643
FE262248	chr19:55450256-55451036	-	CDS	NLRP7	-34.45	0.0345643
FE361555	chr3:39093322-39093661	+	5'-UTR	WDR48	-34.45	0.0345643
FE384379	chr3:69299194-69299469	-	5'-UTR	FRMD4B	-34.45	0.0345643
FE435288	chr5:146559471-146560018	-	Unannotated		-34.45	0.0345643
FE445317	chr5:77753623-77753774	+	5'-UTR	SCAMP1	-34.45	0.0345643
FE101656	chr11:114590295-114590504	+	Unannotated		-34.4	0.0347074
FE116395	chr12:116356627-116356893	-	Unannotated		-34.4	0.0347074
FE40677	chr1:180478543-180478594	+	Unannotated		-34.4	0.0347074
FE469390	chr6:136546676-136546762	-	1st exon of noncoding	AJ606316	-34.4	0.0347074
FE510833	chr7:72891249-72892890	-	CDS	BAZ1B	-34.4	0.0347074
FE521429	chr8:6517743-6517971	-	Unannotated		-34.4	0.0347074
FE551955	chr9:83259820-83259977	+	Unannotated		-34.4	0.0347074
FE193908	chr16:10623505-10623825	-	3'-UTR	EMP2	-34.35	0.0347074
FE308040	chr2:74329588-74335307	+	Unannotated		-34.35	0.0347074
FE342845	chr21:23996921-23997033	-	Unannotated		-34.35	0.0347074
FE370887	chr3:142731071-142731195	+	5'-UTR	U2SURP	-34.35	0.0347074
FE269175	chr19:35173683-35173802	+	CDS	ZNF302	-34.3	0.0347074
FE36429	chr1:118169151-118171000	+	3'-UTR	FAM46C	-34.3	0.0347074
FE542136	chr8:102556076-102556262	+	3'-UTR	GRHL2	-34.3	0.0347074
FE262641	chr19:56417899-56418059	-	Intron	NLRP13	-34.25	0.0349882
FE348274	chr22:36586594-36587117	-	3'-UTR	APOL4	-34.25	0.0349882
FE526243	chr8:67543986-67547373	-	CDS	VCPIP1	-34.25	0.0349882
FE534072	chr8:3097647-3099153	+	Unannotated		-34.25	0.0349882
FE106681	chr12:18350290-18350467	-	Unannotated		-34.2	0.0352885
FE360197	chr3:29966232-29966659	+	Intron	RBMS3	-34.2	0.0352885
FE400451	chr4:78640391-78641467	-	3'-UTR	CNOT6L	-34.2	0.0352885
FE449870	chr5:128300708-128302311	+	5'-UTR	SLC27A6	-34.2	0.0352885
FE476821	chr6:33884599-33885121	+	other exon of noncoding	AL832447	-34.2	0.0352885
FE279320	chr2:31302272-31302383	-	Intron	GALNT14	-34.15	0.0357753
FE445264	chr5:76717650-76717838	+	CDS	PDE8B	-34.15	0.0357753
FE389740	chr3:142166712-142166973	-	5'-UTR	XRN1	-34.1	0.0362124
FE578520	chrX:108480340-108480565	+	Unannotated		-34.05	0.0362124
FE153168	chr14:52294122-52294529	+	Unannotated		-34	0.0365741
FE45274	chr1:226413286-226413949	+	Unannotated		-34	0.0365741
FE481402	chr6:91161970-91162079	+	Unannotated		-34	0.0365741
FE570043	chr9:127911537-127912189	-	CDS	PPP6C	-34	0.0365741
FE20891	chr1:229071544-229071776	-	Unannotated		-33.95	0.0365741
FE451591	chr5:141766067-141766335	+	Unannotated		-33.95	0.0365741
FE71185	chr10:115938799-115939175	+	5'-UTR	TDRD1	-33.9	0.0370304
FE128864	chr12:95867690-95868109	+	5'-UTR	METAP2	-33.85	0.0370304
FE321685	chr2:219602660-219603886	+	5'-UTR	TTLL4	-33.85	0.0370304
FE153440	chr14:53819615-53820151	+	Unannotated		-33.8	0.0374354
FE1881	chr1:13184265-13184406	-	5'-UTR	LOC440563	-33.8	0.0374354
FE308652	chr2:79599144-79599885	+	Intron	CTNNA2	-33.8	0.0374354
FE11000	chr1:95123089-95123483	-	Unannotated		-33.75	0.0374354
FE123027	chr12:32135157-32136012	+	CDS	C12orf35	-33.75	0.0374354
FE306522	chr2:62802107-62802234	+	Unannotated		-33.75	0.0374354
FE485683	chr6:149730743-149732748	+	CDS	TAB2	-33.75	0.0374354
FE581151	chrX:8763217-8763406	-	CDS	FAM9A	-33.75	0.0374354
FE257577	chr19:28926296-28926609	-	Unannotated		-33.7	0.0377135
FE291443	chr2:169029337-169029558	-	Intron	STK39	-33.7	0.0377135
FE382612	chr3:54668488-54668592	-	other exon of noncoding	ESRG	-33.7	0.0377135
FE58526	chr10:117646856-117646980	-	Unannotated		-33.7	0.0377135
FE81571	chr11:71537347-71537695	-	Unannotated		-33.7	0.0377135
FE187872	chr15:69113037-69113324	-	5'-UTR	ANP32A	-33.65	0.0381622
FE21913	chr1:236767503-236768274	-	5'-UTR	HEATR1	-33.65	0.0381622
FE359752	chr3:24899811-24900247	+	Unannotated		-33.65	0.0381622
FE266528	chr19:14454435-14454668	+	other exon of noncoding	BC011648	-33.6	0.0381622
FE343175	chr21:29489353-29489396	-	Unannotated		-33.6	0.0381622
FE383486	chr3:62304506-62304712	-	1st exon of noncoding	LOC100506994	-33.6	0.0381622
FE586962	chrX:119658633-119660624	-	CDS	CUL4B	-33.6	0.0381622
FE362706	chr3:45785028-45786908	+	CDS	SACM1L	-33.55	0.0390543
FE33943	chr1:91966314-91966505	+	5'-UTR	CDC7	-33.5	0.0394977
FE463877	chr6:78306860-78307002	-	Unannotated		-33.5	0.0394977
FE468570	chr6:128922720-128923239	-	Unannotated		-33.5	0.0394977
FE231226	chr17:38436261-38436923	+	3'-UTR	WIPF2	-33.45	0.0394977
FE262269	chr19:55525514-55525583	-	CDS	GP6	-33.45	0.0394977
FE399296	chr4:56300988-56301482	-	3'-UTR	CLOCK	-33.45	0.0394977
FE428149	chr5:68339268-68340121	-	Unannotated		-33.45	0.0394977
FE559100	chr9:140136964-140138085	+	5'-UTR	TUBB4B	-33.45	0.0394977
FE576920	chrX:69521750-69521916	+	CDS	KIF4A	-33.45	0.0394977
FE106727	chr12:19141157-19141312	-	Unannotated		-33.4	0.0396304
FE241776	chr18:44236867-44237979	-	Upstream of coding	LOXHD1	-33.4	0.0396304
FE282794	chr2:61698850-61699412	-	Unannotated		-33.4	0.0396304
FE38605	chr1:162053610-162053922	+	Intron	NOS1AP	-33.4	0.0396304
FE294499	chr2:199994552-199995169	-	Unannotated		-33.35	0.0399391
FE29781	chr1:43335678-43335832	+	other exon of noncoding	BC043541	-33.35	0.0399391
FE392411	chr3:177924365-177924719	-	Unannotated		-33.35	0.0399391
FE439671	chr5:6548415-6548526	+	Unannotated		-33.35	0.0399391
FE473528	chr6:9041803-9042395	+	Unannotated		-33.35	0.0399391
FE474519	chr6:18222142-18222394	+	CDS	KDM1B	-33.35	0.0399391
FE521673	chr8:9273393-9273480	-	Unannotated		-33.35	0.0399391
FE92117	chr11:25511961-25512207	+	Unannotated		-33.35	0.0399391
FE140752	chr13:99104438-99105289	-	3'-UTR	STK24	-33.3	0.0403476
FE7608	chr1:52980509-52980740	-	3'-UTR	ZCCHC11	-33.3	0.0403476
FE162322	chr14:30076560-30076996	-	Intron	MIR548AI|PRKD1	-33.25	0.0407801
FE72536	chr10:126490177-126490470	+	5'-UTR	FAM175B	-33.25	0.0407801
FE179118	chr15:84225611-84225803	+	Intron	SH3GL3	-33.2	0.0407801
FE349105	chr22:40859873-40861136	-	Upstream of coding	MKL1	-33.2	0.0407801
FE517432	chr7:135194637-135195020	-	5'-UTR	CNOT4	-33.2	0.0407801
FE572552	chrUn_gl000214:3612-4520	+	Unannotated		-33.2	0.0407801
FE129615	chr12:102513888-102514064	+	5'-UTR	PARPBP	-33.15	0.0410539
FE177640	chr15:73518084-73518366	+	Intron	NEO1	-33.15	0.0410539
FE259439	chr19:43022682-43022954	-	3'-UTR	CEACAM1	-33.15	0.0410539
FE274107	chr19:55477740-55477835	+	5'-UTR	NLRP2	-33.15	0.0410539
FE422268	chr4:181717955-181718114	+	Unannotated		-33.15	0.0410539
FE127591	chr12:77829474-77829767	+	Unannotated		-33.1	0.0410539
FE132294	chr12:121855307-121855723	+	CDS	RNF34	-33.1	0.0410539
FE576285	chrX:49742458-49742690	+	Intron	CLCN5	-33.1	0.0410539
FE62267	chr10:13628753-13629237	+	5'-UTR	PRPF18	-33.1	0.0410539
FE71187	chr10:115939581-115939802	+	5'-UTR	TDRD1	-33.1	0.0410539
FE500085	chr7:121261135-121261515	+	Unannotated		-33.05	0.0413768
FE69977	chr10:104724619-104724870	+	Intron	CNNM2	-33.05	0.0413768
FE120503	chr12:7921627-7921722	+	Intron	NANOGNB	-33	0.0418021
FE361843	chr3:40761247-40761429	+	Unannotated		-33	0.0418021
FE61569	chr10:7855820-7856400	+	Unannotated		-33	0.0418021
FE220256	chr17:42885127-42885324	-	5'-UTR	GJC1	-32.95	0.0421462
FE359622	chr3:24070407-24070552	+	Unannotated		-32.95	0.0421462
FE572969	chrUn_gl000241:36707-37217	-	1st exon of noncoding	BC063132	-32.95	0.0421462
FE79165	chr11:49039770-49039950	-	Unannotated		-32.95	0.0421462
FE128759	chr12:94657686-94658309	+	Intron	PLXNC1	-32.9	0.0424877
FE195244	chr16:21222807-21223143	-	5'-UTR	ZP2	-32.9	0.0424877
FE2567	chr1:19426572-19426790	-	Upstream of coding	UBR4	-32.9	0.0424877
FE501701	chr7:134346203-134346860	+	5'-UTR	BPGM	-32.9	0.0424877
FE180462	chr15:91605357-91605786	+	Unannotated		-32.85	0.0429338
FE491620	chr7:26116353-26116660	+	Unannotated		-32.85	0.0429338
FE16647	chr1:182298298-182298379	-	Unannotated		-32.8	0.0433517
FE305372	chr2:49126306-49126617	+	Unannotated		-32.8	0.0433517
FE524572	chr8:35731302-35731913	-	Unannotated		-32.8	0.0433517
FE209643	chr16:68867584-68869372	+	3'-UTR	CDH1	-32.75	0.0436864
FE268878	chr19:33572010-33572204	+	5'-UTR	GPATCH1	-32.75	0.0436864
FE345659	chr21:47703982-47705287	-	5'-UTR	MCM3AP	-32.75	0.0436864
FE446633	chr5:91331237-91331416	+	Unannotated		-32.75	0.0436864
FE486989	chr6:160182863-160183174	+	5'-UTR	ACAT2	-32.75	0.0436864
FE262573	chr19:56219843-56220407	-	CDS	NLRP9	-32.7	0.04388
FE94384	chr11:48979856-48979988	+	Unannotated		-32.7	0.04388
FE178063	chr15:76192108-76192246	+	3'-UTR	UBE2Q2	-32.65	0.04388
FE18809	chr1:209255271-209255571	-	Unannotated		-32.65	0.04388
FE211885	chr16:84169602-84170293	+	Unannotated		-32.65	0.04388
FE243295	chr18:56985528-56985960	-	5'-UTR	CPLX4	-32.65	0.04388
FE290292	chr2:155293611-155293703	-	Unannotated		-32.65	0.04388
FE306438	chr2:62421902-62422309	+	Unannotated		-32.65	0.04388
FE463541	chr6:73952129-73952437	-	5'-UTR	KHDC1	-32.65	0.04388
FE544404	chr8:128843091-128843227	+	Intron	PVT1	-32.65	0.04388
FE544962	chr8:136531605-136531810	+	Intron	KHDRBS3	-32.65	0.04388
FE92617	chr11:32878879-32878987	+	3'-UTR	PRRG4	-32.65	0.04388
FE73370	chr10:134194666-134194962	+	3'-UTR	LRRC27	-32.6	0.0442391
FE250453	chr18:57604929-57605260	+	Unannotated		-32.55	0.0450005
FE306374	chr2:62024735-62024837	+	Unannotated		-32.55	0.0450005
FE430533	chr5:96433959-96435165	-	Intron	LIX1	-32.55	0.0450005
FE447784	chr5:108341959-108342189	+	Intron	FER	-32.55	0.0450005
FE455089	chr5:172641305-172641399	+	Unannotated		-32.55	0.0450005
FE94890	chr11:59734548-59734636	+	other exon of noncoding	AB231702	-32.55	0.0450005
FE374100	chr3:179107798-179107926	+	CDS	MFN1	-32.5	0.0453784
FE441227	chr5:29045055-29045135	+	Unannotated		-32.5	0.0453784
FE140957	chr13:101243754-101244216	-	Unannotated		-32.45	0.0456154
FE163725	chr14:47014653-47014863	-	Unannotated		-32.45	0.0456154
FE219854	chr17:41315580-41315832	-	1st exon of noncoding	AK093551	-32.45	0.0456154
FE230292	chr17:31222320-31222624	+	Unannotated		-32.45	0.0456154
FE250217	chr18:56127644-56128005	+	Unannotated		-32.45	0.0456154
FE32623	chr1:70365431-70365590	+	Intron	LRRC7	-32.45	0.0456154
FE431277	chr5:105247287-105247471	-	Unannotated		-32.45	0.0456154
FE440377	chr5:14169952-14170297	+	Intron	TRIO	-32.45	0.0456154
FE441480	chr5:33440772-33441249	+	5'-UTR	TARS	-32.45	0.0456154
FE100651	chr11:107923387-107923528	+	CDS	CUL5	-32.4	0.045961
FE409744	chr4:5031647-5031768	+	Unannotated		-32.4	0.045961
FE433163	chr5:130500788-130501497	-	5'-UTR	HINT1	-32.4	0.045961
FE9891	chr1:81428626-81428733	-	Unannotated		-32.4	0.045961
FE164960	chr14:55642612-55642736	-	CDS	DLGAP5	-32.35	0.0461928
FE468598	chr6:129899094-129899722	-	CDS	ARHGAP18	-32.35	0.0461928
FE472157	chr6:167287208-167287485	-	Unannotated		-32.35	0.0461928
FE499922	chr7:120702761-120702989	+	5'-UTR	C7orf58	-32.35	0.0461928
FE77372	chr11:28892261-28892322	-	Unannotated		-32.35	0.0461928
FE75082	chr11:7033952-7034742	-	Intron	ZNF214	-32.3	0.0466459
FE119742	chr12:3048485-3050170	+	CDS	TULP3	-32.25	0.0469852
FE131773	chr12:118852169-118855842	+	CDS	SUDS3	-32.25	0.0469852
FE297214	chr2:221713638-221713936	-	Unannotated		-32.25	0.0469852
FE391178	chr3:159522402-159522862	-	Unannotated		-32.25	0.0469852
FE102882	chr11:120957515-120958477	+	CDS	TBCEL	-32.2	0.0470554
FE122774	chr12:28402265-28402572	+	Intron	CCDC91	-32.2	0.0470554
FE300178	chr2:8016663-8016856	+	Unannotated		-32.2	0.0470554
FE450971	chr5:138269610-138270506	+	CDS	CTNNA1	-32.2	0.0470554
FE502709	chr7:144570613-144570860	+	Unannotated		-32.2	0.0470554
FE529897	chr8:110346122-110346599	-	5'-UTR	NUDCD1	-32.2	0.0470554
FE231060	chr17:37903102-37903533	+	CDS	GRB7	-32.15	0.0476295
FE379099	chr3:25902184-25902321	-	other exon of noncoding	LOC285326	-32.15	0.0476295
FE451993	chr5:145901358-145901763	+	Unannotated		-32.15	0.0476295
FE84793	chr11:101883098-101883913	-	Unannotated		-32.15	0.0476295
FE402830	chr4:108641276-108641615	-	5'-UTR	PAPSS1	-32.1	0.0478391
FE200094	chr16:75746667-75749122	-	Unannotated		-32.05	0.0481142
FE483965	chr6:128923287-128923498	+	Unannotated		-32.05	0.0481142
FE491726	chr7:26655333-26655844	+	Unannotated		-32.05	0.0481142
FE290693	chr2:159591240-159592022	-	1st exon of noncoding	AK126351	-32	0.0481796
FE304048	chr2:40136384-40136556	+	Unannotated		-32	0.0481796
FE370096	chr3:137905755-137906441	+	5'-UTR	ARMC8	-32	0.0481796
FE418115	chr4:123844159-123844496	+	5'-UTR	SPATA5	-32	0.0481796
FE468073	chr6:121316658-121316949	-	Unannotated		-32	0.0481796
FE574455	chrX:21735408-21735461	+	Unannotated		-32	0.0481796
FE164870	chr14:55308740-55309508	-	3'-UTR	GCH1	-31.95	0.0485371
FE195232	chr16:21208770-21208941	-	CDS	ZP2	-31.95	0.0485371
FE340102	chr21:30806531-30806692	+	Unannotated		-31.95	0.0485371
FE431388	chr5:106671499-106671692	-	Unannotated		-31.95	0.0485371
FE366609	chr3:100293245-100293414	+	other exon of noncoding	TMEM45A	-31.9	0.0490124
FE379155	chr3:27131767-27132182	-	Unannotated		-31.9	0.0490124
FE395521	chr4:3931317-3932115	-	Unannotated		-31.9	0.0490124
FE568144	chr9:113998310-113998840	-	Unannotated		-31.9	0.0490124
FE89731	chr11:7052158-7052497	+	Intron	NLRP14	-31.9	0.0490124
FE226153	chr17:1800366-1801368	+	CDS	RPA1	-31.85	0.0491027
FE242083	chr18:45433057-45433254	-	Intron	SMAD2	-31.85	0.0491027
FE243240	chr18:56675625-56675952	-	Unannotated		-31.85	0.0491027
FE452117	chr5:147691986-147692057	+	5'-UTR	SPINK7	-31.85	0.0491027
FE85236	chr11:107047767-107048139	-	Unannotated		-31.85	0.0491027
FE158628	chr14:91892085-91892244	+	Unannotated		-31.8	0.0494545
FE236331	chr17:73201454-73201889	+	5'-UTR	NUP85	-31.8	0.0494545
FE365330	chr3:70768367-70768657	+	Unannotated		-31.8	0.0494545
FE498378	chr7:102094570-102094820	+	3'-UTR	ORAI2	-31.8	0.0494545
