# Supplementary material for: Novel PRD-like homeodomain transcription factors and retrotransposon elements in early human development
Source: Nat Commun. 2015 Sep 11;6:8207. doi: 10.1038/ncomms9207 (PMC4569847; doi:10.1038/ncomms9207)
Supplement: Supplementary Data 6 — PRD-like homeobox transcription factors in human preimplantation development [file ncomms9207-s7.xlsx]

## Sheet: Sheet1
TFE ID	TFE Region	Gene	Gene ID	PWM models in Jolma et al. 2013	GenBank mRNA	Forward Primer	Reverse Primer	cDNA library	Validated mRNA	ORF	Accession
FE200101	chr16:75760315-75760435,-	CPHX1				TCTCAGTTGCTTGCTGGTCTC	CCTGACCTGCGACTGTGTTT	8-cell stage embryo 5	CPHX1_D3_01	CPHX1_D3_01	LN651082; LN651083
FE200082	chr16:75735289-75735420,-	DUXB	100033411			TTACTCGCTGATCTCCGTGG	TCAGCTGAGTGTGCCTACTG	8-cell stage embryo 5	DUXB_D3_01	DUXB_D3_01	LN651084; LN651085
FE200054	chr16:75710885-75711065,-	CPHX2				GAGTTTCGACATGTCTTCCCAAG	TGACCTGTGGCTATGGTTCTGT	8-cell stage embryo 4	CPHX2_D3_01	CPHX2_D3_01	LN651086; LN651087
FE273734	chr19:54135194-54135433,+	DPRX	503834	DPRX_DBD (NNGGATTANN), DPRX_DBD_2 (NRGATAATCYN)		TATCCCTGGACCTGAACCCA	CACACATCATTACAACATGTGACT	8-cell stage embryo 4	DPRX_D3_01	DPRX_D3_01	LN651088
FE262918	chr19:57678787-57678897,-	DUXA	503835	DUXA_DBD (NTRAYNTAATCAN)		GCTCAGCCTTCAGGACTCTCT	GTGAGACAGATTTGGGGTCCA	8-cell stage embryo 6	DUXA_D3_01	DUXA_D3_01	LN651089
FE270433	chr19:40269482-40269570,+	LEUTX	342900			ACACAGCTGATCGAACCCAC	CCAGACCTCCCCTAGAAGTGA	8-cell stage embryo 4	LEUTX_D3_01	LEUTX_D3_01	LN651090
FE367949	chr3:121286750-121286860,+	ARGFX	503582			GAGAGACACACCACGTAGGAC	TCAGAGAAATCCCAAGTCTACC	8-cell stage embryo 6	ARGFX_D3_01	ARGFX_D3_01	LN651091; LN651092
FE169675	chr14:95236379-95236650,-	GSC	145258	GSC_full (NNTAATCCNN)	AY177407.1					NP_776248.1
FE358456	chr3:14058934-14059065,+	TPRXL	348825		BC016304.2					uc021wtk.1
FE165139	chr14:57272078-57272468,-	OTX2	5015	OTX2_DBD (NNTAATCCGMTTANN), OTX2_DBD_2 (NTAATCCN)	AB593056.1; AB593057.1; BC032579.1					NP_758840.1
FE253180	chr19:3772161-3772351,-	RAX2	84839		BC018709.1; AY211277.1					NP_116142.1
FE382932	chr3:57233861-57234012,-	HESX1	8820	HESX1_DBD (NNTAATTRNN), HESX1_DBD_2 (NTAATTRGYAATTAN)	BC112089.1; AI652412.1					NP_003856.1
FE353535	chr22:35462130-35462278,+	ISX	91464	ISX_DBD (NTAATYTAATTAN), ISX_DBD_2 (NYAATTAN), ISX_full (NYAATTAN)	AK025181.1; CR749372.1					NP_001008494.1
FE403063	chr4:111543462-111543980,-	PITX2	5308		BC013998.2					NP_000316.2
Supplementary Data 6: PRD-like homeobox transcription factors in human preimplantation development.
Gene ID and Gene Name were given when the TFE overlaps with a region defined by NCBI Entrez Gene; however CPHX1 and CPHX2 were based on Zhong and Holland7.
Some consensus sequences of the binding targets were reported by Jolma et al8. GenBank mRNA accession numbers were given, when the TFE overlaps with the mRNAs.
No accession number means that the TFE is novel transcription signature (e.g. novel alternative promoter, or completely novel transcript since the gene was defined by predicted transcript).
We cloned the complete ORF of seven of the novel genes, ORFs which contains at least one full-length homeobox domain.
